# Supplementary material for: A multimodal approach of microglial CSF1R inhibition and GENUS provides therapeutic effects in Alzheimer’s disease mice
Source: bioRxiv. 2025 Jul 16:2025.04.27.648471. Preprint. [Version 2] doi: 10.1101/2025.04.27.648471 (PMC12338498; doi:10.1101/2025.04.27.648471)
Supplement: Supplement 1 [file media-1.xlsx]

## Sheet: Supplementary Tables
Table	Brief Description
Table S1	Differentially expressed genes in MAC2+ microglia from PLX3397- and PLX3397+GENUS-treated mice compared to control mice, based on single-cell RNA-seq data. Regarding the column names 'geneID' denotes the gene name, 'p_val' is the unadjusted p-value, 'avg_log2FC' indicates the log2 fold change, 'p_val_adj' is the adjusted p-value, and 'cell.type' refers to cluster IDs.
Table S2	Differentially expressed genes in Oligodendrocytes from PLX3397- and PLX3397+GENUS-treated mice compared to control mice, based on single-cell RNA-seq data. 'geneID' denotes the gene name, 'p_val' is the unadjusted p-value, 'avg_log2FC' indicates the log2 fold change, 'p_val_adj' is the adjusted p-value, 'cell.type' refers to cluster IDs, and 'rename_celltype_cluster' indicates annotated oligoden…
Table S3	Differentially expressed genes across various cell types in PLX3397+GENUS-treated mice compared to PLX3397-treated mice, based on single-nuclei RNA-seq data. Regarding variourious columns 'geneID' denotes the gene name, 'p_val' is the unadjusted p-value, 'avg_log2FC' indicates the log2 fold change, 'p_val_adj' is the adjusted p-value, and 'cell.type' refers to cluster IDs.

## Sheet: Table S1
Mac2 microglia PLX3397 vs control							Mac2 microglia PLX3397+GENUS vs control
geneID	p_val	avg_log2FC	p_val_adj	cell.type			geneID	p_val	avg_log2FC	p_val_adj	cell.type
Ly6e	2.02427e-25	-1.12412	2.77872e-21	1			Rps29	6.36495e-75	-0.91005	8.73717e-71	1
Rps29	1.55833e-24	-0.468197	2.13911e-20	1			Actb	8.93134e-39	-0.868808	1.22601e-34	1
H2-K1	8.17678e-23	-0.8397	1.12243e-18	1			Rps12	2.99766e-36	-0.672414	4.11489e-32	1
Bcl2a1b	3.2278e-21	0.847846	4.4308e-17	1			Apoe	2.82263e-35	0.760738	3.87463e-31	1
Cd14	6.92158e-21	0.819108	9.50125e-17	1			Cd14	2.10182e-31	1.0515	2.88517e-27	1
B2m	1.32417e-20	-0.529784	1.81768e-16	1			Trem2	3.63143e-30	0.595423	4.98487e-26	1
Lgals3bp	1.58242e-20	-1.13765	2.17219e-16	1			Rps15	5.18262e-28	-0.826489	7.11419e-24	1
Actb	2.11256e-19	-0.621843	2.89991e-15	1			Rps28	3.96297e-27	-0.532336	5.43996e-23	1
Tpt1	1.01816e-17	-0.424444	1.39762e-13	1			Rps17	6.37666e-27	-0.905537	8.75324e-23	1
C1qc	9.93269e-17	-0.442704	1.36346e-12	1			Rpl13a	8.43063e-27	-0.780065	1.15727e-22	1
Bcl2a1d	8.48632e-16	1.25455	1.16492e-11	1			Ly6e	2.19365e-26	-0.989468	3.01123e-22	1
Spp1	1.01549e-14	-2.28066	1.39396e-10	1			Rplp2	3.61569e-23	-0.501895	4.96326e-19	1
Cst3	1.24627e-14	0.411285	1.71075e-10	1			Rpl12	1.11211e-22	-0.63659	1.52659e-18	1
Tyrobp	4.7429e-14	0.426422	6.51058e-10	1			Rpl41	1.15075e-21	-0.472172	1.57963e-17	1
Itgam	6.76512e-14	-1.2279	9.28648e-10	1			Rplp1	1.27008e-21	-0.433242	1.74344e-17	1
H2-D1	2.66641e-13	-0.548976	3.66018e-09	1			Cebpb	2.05734e-21	0.877448	2.82411e-17	1
Uba52	5.41675e-13	0.747133	7.43557e-09	1			Rps25	2.76165e-21	-0.582811	3.79092e-17	1
Tmem119	5.9696e-13	-2.05442	8.19447e-09	1			Rps8	4.9238e-21	-0.470246	6.75889e-17	1
P2ry12	3.27865e-12	-1.16015	4.5006e-08	1			Dusp6	6.55881e-20	-1.74117	9.00327e-16	1
Trem2	1.18357e-11	0.365452	1.62468e-07	1			Egr1	1.00682e-18	-0.882107	1.38206e-14	1
Igf1	1.29857e-10	0.838307	1.78254e-06	1			Rps21	1.92171e-17	-0.419349	2.63793e-13	1
Atf3	1.69045e-10	0.567016	2.32048e-06	1			Lgals3bp	2.47113e-17	-0.783546	3.39212e-13	1
Psap	1.83295e-10	-0.588925	2.51609e-06	1			Tpt1	2.8833e-17	-0.342926	3.95791e-13	1
Ifi27l2a	2.01174e-10	-0.660048	2.76151e-06	1			Rpl39	3.68157e-17	-0.411615	5.0537e-13	1
C4b	2.83096e-10	-3.25652	3.88606e-06	1			Bcl2a1b	9.45667e-17	0.711384	1.29812e-12	1
Serinc3	1.09066e-09	-0.644436	1.49715e-05	1			Rpl23a	1.85834e-16	-0.692453	2.55094e-12	1
Apoe	1.12981e-09	0.395079	1.55089e-05	1			Ccdc152	4.20419e-14	-3.26216	5.77109e-10	1
Itgb5	1.32825e-09	-0.686813	1.82329e-05	1			Hexa	5.89603e-14	0.566005	8.09348e-10	1
Marcks	1.44013e-09	-0.49909	1.97687e-05	1			Zfp36l1	8.09403e-14	-0.778536	1.11107e-09	1
H2-Q7	2.97499e-09	-1.54785	4.08377e-05	1			Rpl38	1.12432e-13	-0.432366	1.54336e-09	1
C1qa	7.37471e-09	-0.305215	0.000101233	1			Ttr	1.67822e-13	1.11592	2.3037e-09	1
Rps10	9.63604e-09	0.308028	0.000132274	1			Rrbp1	3.75372e-13	-0.74784	5.15273e-09	1
Lpl	1.55378e-08	0.65849	0.000213288	1			Bcl2a1d	5.46858e-13	1.08387	7.50672e-09	1
Plaur	1.61046e-08	1.3102	0.000221068	1			Cd63	1.1791e-12	0.36037	1.61855e-08	1
Rps13	1.89504e-08	0.336116	0.000260133	1			P2ry12	1.5587e-12	-1.09746	2.13963e-08	1
Ccl12	3.31031e-08	-1.11143	0.000454406	1			B2m	2.94721e-12	-0.326141	4.04564e-08	1
Rhoc	3.48982e-08	1.40791	0.000479048	1			Rpl9	3.49718e-12	0.344617	4.80058e-08	1
Dusp6	3.93762e-08	-1.12392	0.000540518	1			Rpl37	4.68089e-12	-0.335514	6.42545e-08	1
Mobp	4.03502e-08	1.12905	0.000553888	1			Tyrobp	8.62341e-12	0.356235	1.18374e-07	1
Ifi30	7.68081e-08	-1.19837	0.00105435	1			Tmem119	9.76975e-12	-1.44168	1.34109e-07	1
Pmp22	1.12588e-07	0.636353	0.00154549	1			Cx3cr1	1.28147e-11	-0.525635	1.75907e-07	1
Rps12	1.22629e-07	-0.289219	0.00168333	1			Itgam	1.49527e-11	-0.921955	2.05256e-07	1
Rps15	1.27024e-07	-0.357771	0.00174365	1			Pfdn5	2.22717e-11	0.553473	3.05724e-07	1
Rrbp1	1.29013e-07	-0.58783	0.00177096	1			Csf1r	2.82771e-11	-0.587851	3.8816e-07	1
Hexa	1.44633e-07	0.39976	0.00198537	1			Rps27	1.31571e-10	-0.308714	1.80607e-06	1
Rps3a1	1.74028e-07	0.322802	0.00238888	1			Hexb	2.12299e-10	0.295357	2.91422e-06	1
Kif5a	1.91596e-07	1.81169	0.00263004	1			Ubb	2.46312e-10	0.450179	3.38113e-06	1
Mafb	2.02034e-07	-0.65802	0.00277331	1			Ccl12	3.12843e-10	-1.36984	4.29439e-06	1
Sparc	3.2723e-07	-0.541304	0.00449189	1			Crlf2	5.13167e-10	0.684473	7.04424e-06	1
Cxcl13	3.52774e-07	-2.43145	0.00484253	1			Gadd45b	5.57117e-10	0.69456	7.64755e-06	1
Ctss	3.664e-07	-0.240619	0.00502957	1			Cd9	6.09277e-10	0.36719	8.36355e-06	1
Creg1	4.97551e-07	0.523085	0.00682988	1			Fcer1g	7.10748e-10	0.285562	9.75644e-06	1
Rpl23	5.29692e-07	0.236786	0.00727108	1			Fth1	1.03077e-09	0.206797	1.41493e-05	1
Rpl13	5.51212e-07	0.250746	0.00756648	1			Ftl1	1.16164e-09	0.303082	1.59458e-05	1
Cd81	7.00923e-07	-0.382296	0.00962157	1			mt-Nd3	1.25124e-09	-0.725266	1.71758e-05	1
Cebpb	8.49695e-07	0.531053	0.0116638	1			P2ry13	1.27363e-09	-1.42654	1.74832e-05	1
Mbp	8.54319e-07	0.589802	0.0117272	1			Cst3	1.52863e-09	0.285103	2.09835e-05	1
Dst	8.96215e-07	-0.839328	0.0123023	1			Lcp1	1.6635e-09	-0.76816	2.28348e-05	1
Ccl5	1.0266e-06	-3.53397	0.0140922	1			C4b	1.91834e-09	-2.16427	2.6333e-05	1
Rps27a	1.06369e-06	0.230823	0.0146012	1			Mbnl1	2.25285e-09	-0.789679	3.09248e-05	1
Ccdc152	1.16164e-06	-2.17873	0.0159458	1			Marcks	2.70493e-09	-0.436884	3.71306e-05	1
Rpl19	1.2159e-06	0.25168	0.0166907	1			Rpl11	3.76509e-09	0.319114	5.16834e-05	1
Lcp1	1.40027e-06	-0.683051	0.0192215	1			Tsc22d4	3.93774e-09	-0.730618	5.40534e-05	1
Itm2b	1.40562e-06	-0.281976	0.0192949	1			Rpl5	4.15049e-09	-0.465493	5.69738e-05	1
Ptms	1.47339e-06	-0.426941	0.0202252	1			Grn	5.48331e-09	-0.472099	7.52694e-05	1
Pld4	1.6896e-06	-0.872012	0.0231932	1			Itgb5	5.56937e-09	-0.549344	7.64507e-05	1
Rpl18	1.91858e-06	0.323326	0.0263364	1			Rpl6	5.62878e-09	-0.316924	7.72662e-05	1
Rps4x	1.92402e-06	0.271184	0.026411	1			Rpl37a	6.20433e-09	-0.298762	8.51668e-05	1
Sall1	2.8403e-06	-1.12571	0.0389888	1			Laptm5	6.41264e-09	-0.333873	8.80264e-05	1
Rps5	3.31058e-06	0.278985	0.0454444	1			Ptgs1	6.45171e-09	-1.06773	8.85626e-05	1
Cst7	1.09424e-32	-1.13357	1.50207e-28	2			Ctsz	7.29489e-09	0.28375	0.000100137	1
Ly6e	3.2321e-27	-1.33323	4.43671e-23	2			Pabpc1	9.09096e-09	-0.528692	0.000124792	1
Ifi27l2a	1.58703e-20	-1.82039	2.17851e-16	2			Ly86	1.24162e-08	-0.487419	0.000170437	1
Spp1	6.14115e-19	-1.75665	8.42995e-15	2			mt-Nd2	1.33312e-08	-0.422207	0.000182998	1
C1qc	5.06231e-17	-0.476092	6.94904e-13	2			Serinc3	2.06907e-08	-0.504167	0.000284022	1
Cst3	5.42585e-17	0.456306	7.44806e-13	2			Fos	2.20164e-08	-0.345431	0.000302219	1
C1qa	8.95285e-17	-0.455114	1.22896e-12	2			Eif2s2	2.21114e-08	-0.770912	0.000303524	1
Rpl30	1.04664e-15	0.512431	1.43673e-11	2			Lair1	2.30302e-08	-0.631517	0.000316136	1
Cd14	3.49434e-15	0.866237	4.79668e-11	2			mt-Co3	3.56639e-08	-0.314698	0.000489559	1
Lgals3bp	3.58734e-14	-0.903407	4.92434e-10	2			Eif1	3.82848e-08	0.368203	0.000525535	1
Rps27a	3.6925e-14	0.530538	5.06869e-10	2			Plaur	3.99527e-08	1.05551	0.000548431	1
Ctsd	4.93091e-13	-0.453187	6.76866e-09	2			Sall1	4.39665e-08	-1.18078	0.000603528	1
Rpl27a	7.10451e-13	0.415129	9.75236e-09	2			Ifi27l2a	4.47258e-08	-0.615972	0.000613951	1
Rpl11	7.64738e-13	0.475795	1.04976e-08	2			Ssh2	4.87914e-08	-1.04877	0.00066976	1
Uba52	9.53485e-13	0.921781	1.30885e-08	2			Fabp5	5.20808e-08	0.475359	0.000714913	1
Fau	1.36824e-12	0.373795	1.87818e-08	2			Rpl24	6.71033e-08	-0.312352	0.000921127	1
Hcar2	2.72845e-12	-1.59442	3.74535e-08	2			Siglech	6.83714e-08	-0.790694	0.000938534	1
Rpl8	3.12095e-12	0.499432	4.28413e-08	2			Tmem176b	7.28469e-08	0.582493	0.000999969	1
B2m	3.84461e-12	-0.398315	5.27749e-08	2			Stk10	9.48963e-08	-1.3501	0.00130264	1
Rpl19	5.08443e-12	0.463103	6.9794e-08	2			Rpl3	9.78718e-08	0.310421	0.00134349	1
Rpl13	9.46267e-12	0.411709	1.29894e-07	2			Il1b	1.00252e-07	0.679184	0.00137616	1
Actb	1.55541e-11	-0.555177	2.13511e-07	2			Tmem176a	1.2017e-07	0.671647	0.00164957	1
Grn	1.9543e-11	-0.692578	2.68266e-07	2			Bri3	1.23102e-07	0.414346	0.00168982	1
Rpl18	5.1394e-11	0.521936	7.05485e-07	2			Spp1	1.25494e-07	-1.24113	0.00172266	1
Fcrls	9.16179e-11	-0.62435	1.25764e-06	2			Btg2	1.40121e-07	-0.370047	0.00192344	1
Rpl3	1.09445e-10	0.515238	1.50235e-06	2			Zfhx3	1.44672e-07	-0.729499	0.00198592	1
Rps10	1.17354e-10	0.40143	1.61092e-06	2			Lgals9	1.49982e-07	-0.93948	0.0020588	1
Rps5	1.23924e-10	0.520479	1.7011e-06	2			Hspa8	1.57942e-07	0.398598	0.00216808	1
Ctla2a	2.64739e-10	-0.985198	3.63407e-06	2			Rps14	1.59364e-07	-0.24799	0.00218759	1
Apoe	3.95938e-10	0.346244	5.43503e-06	2			Cyba	1.68575e-07	0.347411	0.00231402	1
Fxyd5	5.22811e-10	-1.09418	7.17662e-06	2			mt-Nd1	2.05099e-07	-0.443051	0.00281539	1
Tmem119	9.61073e-10	-1.57674	1.31927e-05	2			Oaz1	2.23704e-07	0.496831	0.00307079	1
Rps24	1.01333e-09	0.352756	1.391e-05	2			Igf1	2.44845e-07	0.661022	0.00336099	1
Ubc	2.45489e-09	-0.602325	3.36983e-05	2			Rpl18	2.62917e-07	0.29955	0.00360906	1
Ch25h	2.64585e-09	-1.76947	3.63196e-05	2			Fosb	3.33314e-07	-0.579729	0.0045754	1
Pfdn5	4.44787e-09	0.541275	6.10559e-05	2			Dst	3.60095e-07	-0.856918	0.00494303	1
Rpl18a	5.19948e-09	0.414662	7.13733e-05	2			Pnrc1	4.14561e-07	0.558196	0.00569068	1
Serinc3	8.7308e-09	-0.695649	0.000119848	2			Ptms	4.24881e-07	-0.425264	0.00583234	1
Itm2b	9.38537e-09	-0.30704	0.000128833	2			Notch2	4.36183e-07	-1.55947	0.00598749	1
Apoc4	1.06746e-08	-1.3102	0.00014653	2			Kctd12	4.37913e-07	-0.59489	0.00601123	1
Rps3a1	1.31936e-08	0.373868	0.000181109	2			Rab3il1	4.72264e-07	-0.911334	0.00648276	1
Ms4a6c	1.33226e-08	-1.22055	0.000182879	2			Adam10	5.20994e-07	-0.872276	0.00715169	1
Lgals3	1.36909e-08	0.592775	0.000187934	2			Comt	6.82656e-07	-0.651615	0.00937082	1
Rps7	1.3878e-08	0.398466	0.000190504	2			Samsn1	7.00739e-07	-0.604773	0.00961905	1
Rpl9	1.87063e-08	0.335197	0.000256782	2			Uba52	7.89253e-07	0.471259	0.0108341	1
Pmepa1	3.11242e-08	-0.688301	0.000427241	2			Lyz2	9.99425e-07	0.344503	0.0137191	1
Itgam	5.3655e-08	-0.824645	0.000736523	2			Ptp4a2	1.05639e-06	-0.748742	0.0145011	1
Rnase4	5.91538e-08	-1.0234	0.000812004	2			Zfp36l2	1.12668e-06	-0.656835	0.0154659	1
Rps15a	7.29116e-08	0.34377	0.00100086	2			Stat1	1.56512e-06	-0.791492	0.0214843	1
H2-K1	8.459e-08	-0.488702	0.00116117	2			Polr1d	1.57123e-06	0.664799	0.0215683	1
Rpl23	8.6404e-08	0.29379	0.00118607	2			Slc15a3	1.63929e-06	-0.574331	0.0225026	1
Rpl32	8.89654e-08	0.313621	0.00122123	2			Wasf2	1.68868e-06	-0.826603	0.0231805	1
Rpl34	1.58634e-07	0.353643	0.00217757	2			Ptprc	1.87665e-06	-0.585774	0.0257607	1
Fcgr2b	3.06091e-07	-0.840303	0.00420172	2			Ppia	2.20669e-06	0.265549	0.0302912	1
C1qb	3.53804e-07	-0.285509	0.00485667	2			Nr4a3	2.27059e-06	1.02813	0.0311683	1
Ifitm3	4.07901e-07	-0.593889	0.00559926	2			Rplp0	2.74502e-06	0.27544	0.0376808	1
Ctsz	4.24599e-07	-0.296213	0.00582846	2			Ccnd1	2.83527e-06	-0.93279	0.0389198	1
Selplg	5.86503e-07	-0.911124	0.00805093	2			Ccrl2	2.89278e-06	0.5565	0.0397092	1
Tpt1	6.87159e-07	-0.252584	0.00943264	2			Zbtb7a	2.89283e-06	-0.932614	0.0397099	1
Rps2	6.87849e-07	0.442474	0.00944211	2			Scamp2	3.46366e-06	-0.72502	0.0475457	1
Ccl12	7.92124e-07	-2.29902	0.0108735	2			Rps29	1.5793e-80	-0.760099	2.16791e-76	2
Rpl29	8.96323e-07	0.510125	0.0123038	2			Apoe	2.50976e-47	0.544995	3.44515e-43	2
Cox8a	9.14948e-07	0.387957	0.0125595	2			Cst7	2.442e-45	-0.857991	3.35214e-41	2
Rps29	9.6498e-07	-0.23789	0.0132463	2			Rpl9	4.4653e-30	0.465888	6.12951e-26	2
Shisa5	9.96823e-07	-0.811279	0.0136834	2			Ly6e	2.4013e-28	-0.81413	3.29626e-24	2
Rps27	1.12011e-06	0.304091	0.0153757	2			Actb	4.40325e-28	-0.644392	6.04434e-24	2
Ncf1	1.59643e-06	-0.720623	0.0219143	2			Cd14	1.90633e-27	0.832009	2.61682e-23	2
Rps13	1.61892e-06	0.386078	0.0222229	2			Rps25	1.00054e-25	-0.563589	1.37345e-21	2
Psat1	1.84207e-06	-1.37311	0.025286	2			Rps12	1.45067e-25	-0.478526	1.99133e-21	2
Gpr84	2.01809e-06	-1.04871	0.0277024	2			Trem2	6.23752e-25	0.402178	8.56224e-21	2
Sparc	2.15363e-06	-0.706742	0.0295628	2			Rpl13a	1.09728e-24	-0.608014	1.50624e-20	2
Rps23	2.50044e-06	0.288985	0.0343236	2			Spp1	1.45163e-24	-1.25936	1.99265e-20	2
Egr1	3.03678e-06	-0.336986	0.0416858	2			Rpl11	1.55319e-24	0.492798	2.13206e-20	2
							Rps15	2.67247e-23	-0.710687	3.6685e-19	2
							Rpl41	9.05114e-23	-0.394923	1.24245e-18	2
							Cst3	2.98621e-22	0.327726	4.09917e-18	2
							Cebpb	5.45347e-22	0.742154	7.48598e-18	2
							Egr1	2.65822e-20	-0.948449	3.64893e-16	2
							Bcl2a1b	7.90983e-20	0.71721	1.08578e-15	2
							Rps28	1.42218e-19	-0.394291	1.95223e-15	2
							Ftl1	1.6603e-19	0.474783	2.2791e-15	2
							Rpl19	5.21219e-19	0.365381	7.15478e-15	2
							Fth1	6.27549e-19	0.418288	8.61436e-15	2
							Rpl12	2.42924e-18	-0.540871	3.33462e-14	2
							Fos	1.38527e-17	-0.694852	1.90156e-13	2
							Rpl23a	1.6702e-17	-0.62692	2.29268e-13	2
							Rpl5	1.67938e-17	-0.556382	2.30529e-13	2
							Pfdn5	2.58473e-17	0.577418	3.54806e-13	2
							Cyba	8.4903e-17	0.450184	1.16546e-12	2
							Zfp36l1	5.29521e-16	-0.620194	7.26873e-12	2
							Rplp1	1.56983e-15	-0.297644	2.15491e-11	2
							Tpt1	9.69114e-15	-0.260312	1.3303e-10	2
							Rps8	1.78304e-14	-0.32013	2.44758e-10	2
							mt-Nd1	4.22117e-14	-0.497811	5.7944e-10	2
							Rps17	5.53221e-14	-0.548453	7.59406e-10	2
							Laptm5	7.77642e-14	-0.361633	1.06747e-09	2
							mt-Nd3	8.09732e-14	-0.805948	1.11152e-09	2
							Ppia	8.71921e-14	0.388874	1.19689e-09	2
							Rps7	1.96637e-13	0.364	2.69924e-09	2
							Dusp6	3.23054e-13	-1.33296	4.43456e-09	2
							Ubb	4.77045e-13	0.427372	6.54839e-09	2
							Rps21	1.19992e-12	-0.328098	1.64713e-08	2
							Man2a1	1.25178e-12	-1.75015	1.71832e-08	2
							Naca	1.30918e-12	0.482468	1.79712e-08	2
							Jun	3.05557e-12	-0.577114	4.19438e-08	2
							Grn	3.43407e-12	-0.457621	4.71394e-08	2
							Rps10	3.89123e-12	0.335002	5.34149e-08	2
							Itgam	5.44456e-12	-0.759728	7.47375e-08	2
							Nsa2	8.86021e-12	-0.69933	1.21624e-07	2
							Ccdc152	1.4709e-11	-2.30138	2.01911e-07	2
							Rps3a1	1.51009e-11	0.279721	2.0729e-07	2
							Slc15a3	1.64315e-11	-0.797338	2.25556e-07	2
							Rpl8	2.21686e-11	0.377527	3.04309e-07	2
							Fcgr2b	2.32981e-11	-0.707054	3.19813e-07	2
							Cd9	2.63622e-11	0.337608	3.61874e-07	2
							Cx3cr1	3.03303e-11	-0.49993	4.16344e-07	2
							Rpl18	3.04945e-11	0.346933	4.18598e-07	2
							Ch25h	3.09138e-11	-1.2503	4.24354e-07	2
							Rplp0	3.49636e-11	0.322565	4.79945e-07	2
							Hexa	4.01947e-11	0.360493	5.51752e-07	2
							Selenow	4.20247e-11	0.700056	5.76873e-07	2
							Bcl2a1d	4.64828e-11	0.895393	6.38069e-07	2
							Tsc22d4	7.83826e-11	-0.760864	1.07596e-06	2
							Ttr	1.02455e-10	1.68727	1.4064e-06	2
							Id3	1.06039e-10	1.64098	1.4556e-06	2
							mt-Nd2	2.00828e-10	-0.414363	2.75677e-06	2
							Bri3	4.49853e-10	0.466813	6.17513e-06	2
							Itgb2	6.37179e-10	-0.847073	8.74656e-06	2
							Tcn2	8.81793e-10	-0.697125	1.21044e-05	2
							Rplp2	8.97076e-10	-0.313094	1.23142e-05	2
							Susd6	1.08007e-09	-1.1892	1.48262e-05	2
							mt-Co3	1.32337e-09	-0.293839	1.81659e-05	2
							Dusp1	1.37076e-09	-0.525854	1.88165e-05	2
							Ccrl2	1.47121e-09	0.742489	2.01953e-05	2
							Gcnt1	2.00345e-09	-1.28252	2.75013e-05	2
							Rpl38	2.00753e-09	-0.288729	2.75574e-05	2
							Mef2c	2.69595e-09	-0.532083	3.70073e-05	2
							Il1b	3.24924e-09	0.789219	4.46023e-05	2
							Aplp2	3.57413e-09	-0.464082	4.90621e-05	2
							Lgals3bp	3.6312e-09	-0.457795	4.98455e-05	2
							Btf3	4.86371e-09	0.56586	6.67642e-05	2
							Ccnd1	5.79274e-09	-1.36657	7.9517e-05	2
							Atp5g2	6.14797e-09	0.459972	8.43932e-05	2
							Fcgr3	7.28721e-09	-0.544247	0.000100032	2
							Rpl3	1.17614e-08	0.373104	0.000161449	2
							Ly86	1.1985e-08	-0.34562	0.000164519	2
							Tcf4	1.30972e-08	-0.686891	0.000179785	2
							Oaz1	1.82054e-08	0.479099	0.000249906	2
							Rpl10	2.38077e-08	0.24901	0.000326809	2
							Fn1	2.39205e-08	-2.06647	0.000328357	2
							Uba52	2.41501e-08	0.546848	0.000331508	2
							Jmjd1c	2.83461e-08	-0.71229	0.000389107	2
							Mob1a	2.89127e-08	-0.89527	0.000396885	2
							Csf1r	3.06582e-08	-0.457513	0.000420846	2
							Calr	3.42345e-08	-0.513218	0.000469937	2
							Rpl30	3.49466e-08	0.228838	0.000479712	2
							Kctd12	4.20831e-08	-0.634078	0.000577674	2
							Ulk4	4.37239e-08	-4.30842	0.000600198	2
							Ctsb	4.49223e-08	-0.225342	0.000616648	2
							Eif3j1	4.74333e-08	-1.18681	0.000651117	2
							Hk2	4.89073e-08	-0.913377	0.00067135	2
							Rnase4	5.06719e-08	-0.627651	0.000695574	2
							C1qb	6.03626e-08	0.199154	0.000828597	2
							Pld3	6.84532e-08	-0.512266	0.000939657	2
							Rps27	7.15253e-08	-0.237393	0.000981828	2
							Cux1	1.10502e-07	-0.818943	0.00151685	2
							Atp5k	1.12442e-07	-0.593834	0.00154349	2
							B2m	1.18617e-07	-0.198295	0.00162825	2
							Celf2	1.22963e-07	-0.872442	0.00168791	2
							Rps2	1.38476e-07	0.303375	0.00190086	2
							Cltc	1.48612e-07	-0.505765	0.00204	2
							Rps27a	1.50009e-07	0.248849	0.00205917	2
							Cd74	1.62729e-07	-0.476555	0.00223379	2
							Tlr7	1.64487e-07	-0.923637	0.00225791	2
							Rrbp1	1.72922e-07	-0.450371	0.0023737	2
							Eif1	1.75386e-07	0.300092	0.00240753	2
							Selplg	1.7544e-07	-0.554235	0.00240826	2
							Cnrip1	1.77755e-07	-1.16466	0.00244005	2
							Pabpc1	1.83805e-07	-0.496875	0.0025231	2
							Samsn1	1.95869e-07	-0.511888	0.0026887	2
							Tmem119	1.95962e-07	-0.798628	0.00268997	2
							Rtf1	2.02588e-07	-0.96226	0.00278092	2
							Mpeg1	2.16239e-07	-0.366381	0.00296831	2
							Serinc3	2.19081e-07	-0.424282	0.00300732	2
							H2-Ab1	2.36565e-07	-0.611043	0.00324732	2
							Runx1	2.65626e-07	-0.604704	0.00364625	2
							Lyz2	2.67199e-07	0.446293	0.00366784	2
							Flt1	2.7399e-07	-0.65507	0.00376106	2
							Tomm6	2.75961e-07	0.543648	0.00378811	2
							Slc37a2	2.89109e-07	-1.01297	0.0039686	2
							Actn4	3.41985e-07	-1.21028	0.00469443	2
							Rps15a	3.4226e-07	0.200361	0.00469821	2
							Chst1	3.59662e-07	-1.2853	0.00493709	2
							Bcl2a1a	3.65594e-07	0.844586	0.00501851	2
							Bhlhe41	4.1697e-07	-0.765132	0.00572375	2
							Jund	5.05582e-07	0.365757	0.00694013	2
							H2-Eb1	5.50222e-07	-0.649754	0.0075529	2
							Prkcd	5.72585e-07	-0.752733	0.00785988	2
							Rhoh	5.73892e-07	-0.89297	0.00787781	2
							Hcar2	6.14605e-07	-0.685106	0.00843669	2
							Serpine2	6.76461e-07	-0.350321	0.00928578	2
							Pfn1	6.84215e-07	0.411433	0.00939221	2
							Lcp1	7.32424e-07	-0.647987	0.010054	2
							Maf	7.37621e-07	-0.882336	0.0101253	2
							Ccl12	7.78176e-07	-1.35005	0.010682	2
							Cd48	7.90391e-07	0.610812	0.0108497	2
							Tmem176a	8.02368e-07	0.548288	0.0110141	2
							D8Ertd738e	8.5533e-07	0.530412	0.0117411	2
							Btg2	8.61256e-07	-0.358366	0.0118225	2
							Pmepa1	8.98903e-07	-0.421924	0.0123392	2
							Ddx3x	9.11203e-07	-0.51233	0.0125081	2
							Grasp	9.74124e-07	1.70522	0.0133718	2
							Tacc1	9.92747e-07	-0.582483	0.0136274	2
							Rgs2	1.00244e-06	-0.589407	0.0137606	2
							H2-Aa	1.06753e-06	-0.670371	0.014654	2
							Pim1	1.08791e-06	-0.805256	0.0149338	2
							Scand1	1.11278e-06	0.514024	0.0152752	2
							Ppt1	1.18066e-06	-0.518705	0.0162069	2
							Rps3	1.24311e-06	0.278555	0.0170641	2
							Atrx	1.59042e-06	-0.714578	0.0218318	2
							Arl5c	1.67245e-06	0.89155	0.0229577	2
							Csf1	1.85271e-06	-0.415029	0.0254322	2
							Rpl10a	1.96235e-06	0.283714	0.0269372	2
							Dstn	1.96781e-06	-0.706271	0.0270122	2
							Sppl2a	1.98055e-06	-0.678896	0.027187	2
							Rsrp1	2.1444e-06	0.558716	0.0294362	2
							Cd164	2.16443e-06	-0.744249	0.0297111	2
							Nmt1	2.35175e-06	-0.887398	0.0322824	2
							Rap2b	2.3954e-06	-0.783744	0.0328817	2
							Plek	2.54601e-06	-0.314731	0.034949	2
							Rpl39	2.56175e-06	-0.208719	0.0351652	2
							Qk	2.65359e-06	-0.435213	0.0364258	2
							Tmsb4x	2.6612e-06	0.206443	0.0365303	2
							Rps14	2.83186e-06	-0.230842	0.038873	2
							Klf2	2.9612e-06	-1.02678	0.0406484	2
							Chchd2	2.98357e-06	0.30903	0.0409554	2
							Cbx3	3.08468e-06	-0.934934	0.0423435	2
							C5ar1	3.12128e-06	-0.969707	0.0428458	2
							Rps29	1.34009e-08	-0.585303	0.000183954	3
							Rps8	4.32813e-07	-0.548047	0.00594123	3
							Rps12	6.05228e-07	-0.560177	0.00830796	3
							Rps21	6.97828e-07	-0.51438	0.00957908	3
							Rps17	2.86602e-06	-0.725253	0.0393419	3

## Sheet: Table S2
		Oligodendrocytes, PLX3397 vs control										Oligodendrocytes, PLX3397+GENUS vs control
geneID	p_val	avg_log2FC	p_val_adj	cell.type	rename_celltype_cluster					geneID	p_val	avg_log2FC	p_val_adj	cell.type	rename_celltype_cluster
Apod	1.06345e-52	-1.53736	1.4598e-48	1	Myelin-forming oligodendrocytes (MFOL)					Ubb	1.83e-63	0.784194	2.51e-59	1	Myelin-forming oligodendrocytes (MFOL)
Ptgds	2.34905e-49	1.25071	3.22453e-45	1	Myelin-forming oligodendrocytes (MFOL)					Rps29	4.15e-46	-0.890844	5.69e-42	1	Myelin-forming oligodendrocytes (MFOL)
H2-D1	9.43682e-49	-1.32265	1.29539e-44	1	Myelin-forming oligodendrocytes (MFOL)					Apod	4.79e-38	-1.31754	6.57e-34	1	Myelin-forming oligodendrocytes (MFOL)
B2m	1.26848e-48	-1.57343	1.74125e-44	1	Myelin-forming oligodendrocytes (MFOL)					Cryab	8e-34	0.543224	1.1e-29	1	Myelin-forming oligodendrocytes (MFOL)
Ifi27l2a	4.56095e-47	-3.13104	6.26081e-43	1	Myelin-forming oligodendrocytes (MFOL)					Ppia	7.97e-30	0.487741	1.09e-25	1	Myelin-forming oligodendrocytes (MFOL)
Cryab	7.55635e-45	0.644875	1.03726e-40	1	Myelin-forming oligodendrocytes (MFOL)					Fth1	2e-29	0.301525	2.74e-25	1	Myelin-forming oligodendrocytes (MFOL)
C1qa	1.91895e-35	-1.65724	2.63415e-31	1	Myelin-forming oligodendrocytes (MFOL)					Scd2	5.55e-28	-0.502742	7.62e-24	1	Myelin-forming oligodendrocytes (MFOL)
H2-K1	2.17141e-35	-1.64982	2.9807e-31	1	Myelin-forming oligodendrocytes (MFOL)					Ifi27l2a	9.34e-28	-2.0032	1.28e-23	1	Myelin-forming oligodendrocytes (MFOL)
C1qb	5.97067e-35	-1.75745	8.19594e-31	1	Myelin-forming oligodendrocytes (MFOL)					Stmn1	2.54e-27	0.589557	3.48e-23	1	Myelin-forming oligodendrocytes (MFOL)
Ctsd	7.3947e-33	-1.09278	1.01507e-28	1	Myelin-forming oligodendrocytes (MFOL)					Cd9	9.21e-27	0.488292	1.26e-22	1	Myelin-forming oligodendrocytes (MFOL)
Stmn1	7.18847e-30	0.641959	9.86762e-26	1	Myelin-forming oligodendrocytes (MFOL)					Ckb	2.75e-26	0.560373	3.77e-22	1	Myelin-forming oligodendrocytes (MFOL)
Spp1	2.02834e-29	-3.83322	2.78431e-25	1	Myelin-forming oligodendrocytes (MFOL)					Gstp1	5.99e-26	1.44817	8.22e-22	1	Myelin-forming oligodendrocytes (MFOL)
Tyrobp	5.63336e-28	-1.255	7.73291e-24	1	Myelin-forming oligodendrocytes (MFOL)					Actb	1.12e-25	-0.446779	1.53e-21	1	Myelin-forming oligodendrocytes (MFOL)
Klk6	2.50148e-23	-1.33335	3.43379e-19	1	Myelin-forming oligodendrocytes (MFOL)					B2m	2.14e-25	-1.07503	2.93e-21	1	Myelin-forming oligodendrocytes (MFOL)
Kcna1	3.72721e-23	-0.921642	5.11635e-19	1	Myelin-forming oligodendrocytes (MFOL)					Tubb4a	6.71e-22	-0.579892	9.21e-18	1	Myelin-forming oligodendrocytes (MFOL)
Ctss	9.14757e-23	-1.6729	1.25569e-18	1	Myelin-forming oligodendrocytes (MFOL)					mt-Co3	2.14e-20	-0.359803	2.94e-16	1	Myelin-forming oligodendrocytes (MFOL)
Rhoj	1.4323e-22	-1.62617	1.96612e-18	1	Myelin-forming oligodendrocytes (MFOL)					Fez1	5.83e-20	0.489416	8e-16	1	Myelin-forming oligodendrocytes (MFOL)
Sparc	8.65612e-22	-1.17719	1.18822e-17	1	Myelin-forming oligodendrocytes (MFOL)					mt-Nd3	1.98e-19	-0.719475	2.71e-15	1	Myelin-forming oligodendrocytes (MFOL)
Cst7	1.84619e-21	-2.04616	2.53427e-17	1	Myelin-forming oligodendrocytes (MFOL)					H2-K1	2.55e-19	-1.27132	3.51e-15	1	Myelin-forming oligodendrocytes (MFOL)
C1qc	2.3223e-21	-1.81822	3.18782e-17	1	Myelin-forming oligodendrocytes (MFOL)					Kcna1	4.95e-19	-0.826794	6.8e-15	1	Myelin-forming oligodendrocytes (MFOL)
Serpina3n	5.14732e-20	-0.907985	7.06572e-16	1	Myelin-forming oligodendrocytes (MFOL)					H2-D1	6.54e-19	-0.842043	8.98e-15	1	Myelin-forming oligodendrocytes (MFOL)
Ly6e	3.45564e-18	-2.43602	4.74356e-14	1	Myelin-forming oligodendrocytes (MFOL)					Tmod2	6.57e-19	-0.739456	9.02e-15	1	Myelin-forming oligodendrocytes (MFOL)
C4b	5.06578e-18	-0.423594	6.9538e-14	1	Myelin-forming oligodendrocytes (MFOL)					Jund	9.09e-18	0.592402	1.25e-13	1	Myelin-forming oligodendrocytes (MFOL)
Cst3	1.79884e-17	-0.808457	2.46927e-13	1	Myelin-forming oligodendrocytes (MFOL)					Rps15	1.54e-17	-0.701189	2.11e-13	1	Myelin-forming oligodendrocytes (MFOL)
Rps29	1.96284e-17	-0.523889	2.69439e-13	1	Myelin-forming oligodendrocytes (MFOL)					mt-Nd1	2.39e-17	-0.480283	3.29e-13	1	Myelin-forming oligodendrocytes (MFOL)
Hsp90aa1	2.70204e-17	0.368485	3.70909e-13	1	Myelin-forming oligodendrocytes (MFOL)					Opalin	1.08e-16	0.464162	1.48e-12	1	Myelin-forming oligodendrocytes (MFOL)
mt-Atp6	1.7461e-16	-0.287373	2.39687e-12	1	Myelin-forming oligodendrocytes (MFOL)					C1qa	2.07e-16	-0.979254	2.84e-12	1	Myelin-forming oligodendrocytes (MFOL)
Ly86	4.26557e-16	-2.28066	5.85535e-12	1	Myelin-forming oligodendrocytes (MFOL)					Rpl38	1.75e-15	-0.482891	2.4e-11	1	Myelin-forming oligodendrocytes (MFOL)
Fez1	6.52364e-16	0.469328	8.955e-12	1	Myelin-forming oligodendrocytes (MFOL)					Cd81	3.24e-15	0.34701	4.44e-11	1	Myelin-forming oligodendrocytes (MFOL)
Ptn	1.02217e-15	0.422254	1.40314e-11	1	Myelin-forming oligodendrocytes (MFOL)					Ccl12	1.5e-14	-3.46828	2.06e-10	1	Myelin-forming oligodendrocytes (MFOL)
Cldn11	1.04934e-15	-0.33127	1.44042e-11	1	Myelin-forming oligodendrocytes (MFOL)					Zbtb16	2e-14	-2.26853	2.74e-10	1	Myelin-forming oligodendrocytes (MFOL)
Chchd2	2.0615e-15	0.487874	2.82982e-11	1	Myelin-forming oligodendrocytes (MFOL)					Eif1	4.65e-14	0.354624	6.39e-10	1	Myelin-forming oligodendrocytes (MFOL)
Fcer1g	4.7294e-15	-1.3268	6.49205e-11	1	Myelin-forming oligodendrocytes (MFOL)					Prdx1	1.18e-13	0.471057	1.62e-09	1	Myelin-forming oligodendrocytes (MFOL)
Hexb	9.60985e-15	-1.25251	1.31914e-10	1	Myelin-forming oligodendrocytes (MFOL)					Rpl23a	2.74e-13	-0.806734	3.76e-09	1	Myelin-forming oligodendrocytes (MFOL)
Cd52	1.25657e-14	-1.6228	1.72489e-10	1	Myelin-forming oligodendrocytes (MFOL)					Taldo1	5.97e-13	0.437993	8.2e-09	1	Myelin-forming oligodendrocytes (MFOL)
Gng11	1.44479e-14	0.811868	1.98326e-10	1	Myelin-forming oligodendrocytes (MFOL)					Rps12	6.38e-13	-0.536918	8.76e-09	1	Myelin-forming oligodendrocytes (MFOL)
Ccl12	1.73601e-14	-3.19067	2.38303e-10	1	Myelin-forming oligodendrocytes (MFOL)					H3f3a	8.6e-13	0.361583	1.18e-08	1	Myelin-forming oligodendrocytes (MFOL)
Ctsb	3.01135e-14	-0.63983	4.13368e-10	1	Myelin-forming oligodendrocytes (MFOL)					Sec11c	1.27e-12	0.406092	1.74e-08	1	Myelin-forming oligodendrocytes (MFOL)
Col6a2	3.37833e-14	-2.37272	4.63744e-10	1	Myelin-forming oligodendrocytes (MFOL)					Selenow	1.45e-12	0.491975	1.98e-08	1	Myelin-forming oligodendrocytes (MFOL)
Lyz2	6.65995e-14	-1.58419	9.14212e-10	1	Myelin-forming oligodendrocytes (MFOL)					Arpc1a	1.5e-12	0.528949	2.06e-08	1	Myelin-forming oligodendrocytes (MFOL)
Qdpr	1.06767e-13	0.360505	1.46559e-09	1	Myelin-forming oligodendrocytes (MFOL)					Ly6e	2.74e-12	-1.86064	3.76e-08	1	Myelin-forming oligodendrocytes (MFOL)
Zbtb16	1.30585e-13	-1.74335	1.79254e-09	1	Myelin-forming oligodendrocytes (MFOL)					Rnf7	4.31e-12	0.453548	5.91e-08	1	Myelin-forming oligodendrocytes (MFOL)
Endod1	1.46559e-13	-0.669548	2.01182e-09	1	Myelin-forming oligodendrocytes (MFOL)					Cst3	4.58e-12	-0.550597	6.29e-08	1	Myelin-forming oligodendrocytes (MFOL)
Trem2	1.57626e-13	-1.1308	2.16373e-09	1	Myelin-forming oligodendrocytes (MFOL)					Tmsb4x	5.18e-12	0.254477	7.11e-08	1	Myelin-forming oligodendrocytes (MFOL)
Actb	2.94116e-13	-0.294621	4.03733e-09	1	Myelin-forming oligodendrocytes (MFOL)					Edf1	7.85e-12	0.786687	1.08e-07	1	Myelin-forming oligodendrocytes (MFOL)
Tpt1	5.95409e-13	-0.30211	8.17317e-09	1	Myelin-forming oligodendrocytes (MFOL)					Spp1	3.72e-11	-2.32189	5.1e-07	1	Myelin-forming oligodendrocytes (MFOL)
mt-Nd3	1.55059e-12	-0.58273	2.12849e-08	1	Myelin-forming oligodendrocytes (MFOL)					Rpl11	4.77e-11	0.433934	6.54e-07	1	Myelin-forming oligodendrocytes (MFOL)
Galnt7	2.11099e-12	-1.16511	2.89776e-08	1	Myelin-forming oligodendrocytes (MFOL)					Rps27	8.19e-11	-0.433509	1.12e-06	1	Myelin-forming oligodendrocytes (MFOL)
Cxcl14	2.23439e-12	-1.20454	3.06715e-08	1	Myelin-forming oligodendrocytes (MFOL)					Actg1	8.21e-11	0.532493	1.13e-06	1	Myelin-forming oligodendrocytes (MFOL)
S100a6	2.49962e-12	-0.881488	3.43123e-08	1	Myelin-forming oligodendrocytes (MFOL)					Ctsd	1.57e-10	-0.346525	2.16e-06	1	Myelin-forming oligodendrocytes (MFOL)
Glul	4.90653e-12	-0.456609	6.73519e-08	1	Myelin-forming oligodendrocytes (MFOL)					Grb14	1.59e-10	0.402125	2.18e-06	1	Myelin-forming oligodendrocytes (MFOL)
Aplp1	5.18453e-12	-0.226883	7.1168e-08	1	Myelin-forming oligodendrocytes (MFOL)					C1qb	1.61e-10	-0.734713	2.21e-06	1	Myelin-forming oligodendrocytes (MFOL)
Dbi	5.24397e-12	0.298748	7.1984e-08	1	Myelin-forming oligodendrocytes (MFOL)					Glul	1.96e-10	-0.426243	2.7e-06	1	Myelin-forming oligodendrocytes (MFOL)
Sulf2	9.17504e-12	-0.62651	1.25946e-07	1	Myelin-forming oligodendrocytes (MFOL)					Dync1i2	2.25e-10	-0.607456	3.09e-06	1	Myelin-forming oligodendrocytes (MFOL)
Lbh	1.12082e-11	-0.556983	1.53855e-07	1	Myelin-forming oligodendrocytes (MFOL)					Klf9	2.49e-10	-0.776392	3.42e-06	1	Myelin-forming oligodendrocytes (MFOL)
Laptm5	2.14467e-11	-1.94589	2.94399e-07	1	Myelin-forming oligodendrocytes (MFOL)					Marcks	2.56e-10	-1.63084	3.52e-06	1	Myelin-forming oligodendrocytes (MFOL)
Kctd12	2.9798e-11	-2.30054	4.09038e-07	1	Myelin-forming oligodendrocytes (MFOL)					mt-Atp6	2.68e-10	-0.214062	3.68e-06	1	Myelin-forming oligodendrocytes (MFOL)
Ubb	3.0626e-11	0.354717	4.20403e-07	1	Myelin-forming oligodendrocytes (MFOL)					Cst7	2.72e-10	-1.07687	3.73e-06	1	Myelin-forming oligodendrocytes (MFOL)
Fth1	4.37411e-11	0.150749	6.00434e-07	1	Myelin-forming oligodendrocytes (MFOL)					2004-09-01	3.24e-10	0.292252	4.45e-06	1	Myelin-forming oligodendrocytes (MFOL)
Fxyd1	5.78415e-11	-0.78006	7.93991e-07	1	Myelin-forming oligodendrocytes (MFOL)					Stmn4	3.3e-10	0.292296	4.54e-06	1	Myelin-forming oligodendrocytes (MFOL)
Tubb3	6.06963e-11	-1.09083	8.33178e-07	1	Myelin-forming oligodendrocytes (MFOL)					Ndufab1	4.11e-10	0.824054	5.64e-06	1	Myelin-forming oligodendrocytes (MFOL)
Gpd1	6.43601e-11	-0.788347	8.8347e-07	1	Myelin-forming oligodendrocytes (MFOL)					Ccdc152	4.25e-10	-2.21994	5.83e-06	1	Myelin-forming oligodendrocytes (MFOL)
Serpinb1a	1.15099e-10	1.39272	1.57996e-06	1	Myelin-forming oligodendrocytes (MFOL)					Tyrobp	4.53e-10	-0.500037	6.22e-06	1	Myelin-forming oligodendrocytes (MFOL)
Cox8a	1.16397e-10	0.47208	1.59778e-06	1	Myelin-forming oligodendrocytes (MFOL)					Rps25	4.88e-10	-0.511034	6.7e-06	1	Myelin-forming oligodendrocytes (MFOL)
Slc1a2	1.39364e-10	1.65598	1.91305e-06	1	Myelin-forming oligodendrocytes (MFOL)					Gpx4	5.48e-10	0.396348	7.53e-06	1	Myelin-forming oligodendrocytes (MFOL)
Zfp36l1	1.54748e-10	-1.81137	2.12423e-06	1	Myelin-forming oligodendrocytes (MFOL)					Ctss	5.78e-10	-1.10506	7.94e-06	1	Myelin-forming oligodendrocytes (MFOL)
Snx10	1.80083e-10	-1.09833	2.472e-06	1	Myelin-forming oligodendrocytes (MFOL)					Ctsb	5.9e-10	-0.493084	8.1e-06	1	Myelin-forming oligodendrocytes (MFOL)
Sema4d	1.87157e-10	-0.561466	2.56911e-06	1	Myelin-forming oligodendrocytes (MFOL)					Paqr4	7.19e-10	-0.979596	9.86e-06	1	Myelin-forming oligodendrocytes (MFOL)
Klf13	1.88765e-10	-0.57065	2.59118e-06	1	Myelin-forming oligodendrocytes (MFOL)					Rps10	7.35e-10	0.373683	1.01e-05	1	Myelin-forming oligodendrocytes (MFOL)
Rpl12	2.38603e-10	-0.516207	3.2753e-06	1	Myelin-forming oligodendrocytes (MFOL)					Gnao1	8.48e-10	-0.476032	1.16e-05	1	Myelin-forming oligodendrocytes (MFOL)
Cd81	2.4759e-10	0.296268	3.39866e-06	1	Myelin-forming oligodendrocytes (MFOL)					Endod1	1.12e-09	-0.53815	1.54e-05	1	Myelin-forming oligodendrocytes (MFOL)
Fxyd7	2.7811e-10	-1.16714	3.81761e-06	1	Myelin-forming oligodendrocytes (MFOL)					Ttr	1.27e-09	2.27641	1.74e-05	1	Myelin-forming oligodendrocytes (MFOL)
H2-Q4	5.28014e-10	-2.17302	7.24805e-06	1	Myelin-forming oligodendrocytes (MFOL)					mt-Co1	1.71e-09	-0.226284	2.34e-05	1	Myelin-forming oligodendrocytes (MFOL)
Lgals3bp	5.78833e-10	-2.19129	7.94564e-06	1	Myelin-forming oligodendrocytes (MFOL)					mt-Nd4	2.26e-09	-0.241669	3.1e-05	1	Myelin-forming oligodendrocytes (MFOL)
Bst2	6.97823e-10	-1.24856	9.57901e-06	1	Myelin-forming oligodendrocytes (MFOL)					Cox8a	2.64e-09	0.408925	3.62e-05	1	Myelin-forming oligodendrocytes (MFOL)
Hsp90ab1	8.24339e-10	0.234331	1.13157e-05	1	Myelin-forming oligodendrocytes (MFOL)					Rps28	2.64e-09	-0.45593	3.63e-05	1	Myelin-forming oligodendrocytes (MFOL)
Cebpb	1.05463e-09	-1.15411	1.44768e-05	1	Myelin-forming oligodendrocytes (MFOL)					Fabp5	3.04e-09	0.431942	4.17e-05	1	Myelin-forming oligodendrocytes (MFOL)
Sec11c	1.5857e-09	0.356578	2.17669e-05	1	Myelin-forming oligodendrocytes (MFOL)					Cox5b	3.07e-09	0.52564	4.21e-05	1	Myelin-forming oligodendrocytes (MFOL)
Plek	1.5968e-09	-2.04589	2.19193e-05	1	Myelin-forming oligodendrocytes (MFOL)					Ndufa4	4.53e-09	0.515814	6.22e-05	1	Myelin-forming oligodendrocytes (MFOL)
Ctsz	1.88107e-09	-0.629184	2.58215e-05	1	Myelin-forming oligodendrocytes (MFOL)					Rpl6	4.75e-09	-0.462352	6.51e-05	1	Myelin-forming oligodendrocytes (MFOL)
Irf9	2.01355e-09	-1.64134	2.764e-05	1	Myelin-forming oligodendrocytes (MFOL)					H2-Q4	5.59e-09	-2.45872	7.68e-05	1	Myelin-forming oligodendrocytes (MFOL)
Asap2	2.21297e-09	-0.834958	3.03775e-05	1	Myelin-forming oligodendrocytes (MFOL)					Csf1r	6.27e-09	-1.73046	8.61e-05	1	Myelin-forming oligodendrocytes (MFOL)
Opalin	3.12791e-09	0.356774	4.29368e-05	1	Myelin-forming oligodendrocytes (MFOL)					Ttyh2	7.19e-09	-0.589544	9.87e-05	1	Myelin-forming oligodendrocytes (MFOL)
Csf1r	3.78624e-09	-1.85553	5.19737e-05	1	Myelin-forming oligodendrocytes (MFOL)					Pdlim2	7.95e-09	0.468633	0.00010916	1	Myelin-forming oligodendrocytes (MFOL)
Mpeg1	3.81705e-09	-2.07303	5.23966e-05	1	Myelin-forming oligodendrocytes (MFOL)					Nudcd3	9e-09	-0.954815	0.00012352	1	Myelin-forming oligodendrocytes (MFOL)
Pacsin1	3.94871e-09	-1.12564	5.4204e-05	1	Myelin-forming oligodendrocytes (MFOL)					Rpl8	9.38e-09	0.429864	0.00012876	1	Myelin-forming oligodendrocytes (MFOL)
Oasl2	4.68282e-09	-2.73165	6.4281e-05	1	Myelin-forming oligodendrocytes (MFOL)					Usp54	9.47e-09	-0.751495	0.00013005	1	Myelin-forming oligodendrocytes (MFOL)
Eif1	5.20948e-09	0.303716	7.15105e-05	1	Myelin-forming oligodendrocytes (MFOL)					Rps7	1e-08	0.448615	0.0001378	1	Myelin-forming oligodendrocytes (MFOL)
Stmn4	5.90211e-09	0.280236	8.10182e-05	1	Myelin-forming oligodendrocytes (MFOL)					Rap1a	1.1e-08	0.566445	0.00015124	1	Myelin-forming oligodendrocytes (MFOL)
Rgs10	7.88529e-09	-1.6649	0.000108241	1	Myelin-forming oligodendrocytes (MFOL)					Rrbp1	1.17e-08	-0.507945	0.00016065	1	Myelin-forming oligodendrocytes (MFOL)
H2-T23	7.96867e-09	-1.39878	0.000109386	1	Myelin-forming oligodendrocytes (MFOL)					Rtf1	1.22e-08	-0.74082	0.00016764	1	Myelin-forming oligodendrocytes (MFOL)
Slc9a3r2	8.49744e-09	-0.658281	0.000116644	1	Myelin-forming oligodendrocytes (MFOL)					Atp5g2	1.31e-08	0.54473	0.00017946	1	Myelin-forming oligodendrocytes (MFOL)
Gpnmb	9.34012e-09	-2.38708	0.000128212	1	Myelin-forming oligodendrocytes (MFOL)					Rps21	1.33e-08	-0.32622	0.00018299	1	Myelin-forming oligodendrocytes (MFOL)
Prdx1	1.05466e-08	0.380668	0.000144774	1	Myelin-forming oligodendrocytes (MFOL)					Rhoj	1.43e-08	-0.837671	0.00019572	1	Myelin-forming oligodendrocytes (MFOL)
Srgn	1.13137e-08	-1.6412	0.000155304	1	Myelin-forming oligodendrocytes (MFOL)					Rbm25	1.5e-08	-0.61782	0.00020583	1	Myelin-forming oligodendrocytes (MFOL)
Rps27a	1.17673e-08	0.3234	0.00016153	1	Myelin-forming oligodendrocytes (MFOL)					C1qc	1.67e-08	-1.14752	0.00022903	1	Myelin-forming oligodendrocytes (MFOL)
Josd2	1.34685e-08	0.511225	0.000184882	1	Myelin-forming oligodendrocytes (MFOL)					Ubc	1.83e-08	0.458819	0.00025078	1	Myelin-forming oligodendrocytes (MFOL)
Sgk1	1.35001e-08	1.05897	0.000185315	1	Myelin-forming oligodendrocytes (MFOL)					Rpl9	2.03e-08	0.358413	0.00027869	1	Myelin-forming oligodendrocytes (MFOL)
P2ry12	1.47921e-08	-2.47472	0.000203051	1	Myelin-forming oligodendrocytes (MFOL)					Oasl2	2.33e-08	-2.69962	0.00031969	1	Myelin-forming oligodendrocytes (MFOL)
Itpk1	2.15981e-08	-0.61102	0.000296477	1	Myelin-forming oligodendrocytes (MFOL)					Clmn	2.67e-08	-0.676181	0.000366	1	Myelin-forming oligodendrocytes (MFOL)
Ifitm3	2.24672e-08	-1.31908	0.000308408	1	Myelin-forming oligodendrocytes (MFOL)					Sec62	2.67e-08	-0.426421	0.00036634	1	Myelin-forming oligodendrocytes (MFOL)
Ppia	2.95976e-08	0.248344	0.000406287	1	Myelin-forming oligodendrocytes (MFOL)					Selenok	2.71e-08	0.385753	0.00037242	1	Myelin-forming oligodendrocytes (MFOL)
Cachd1	3.49473e-08	-1.44145	0.000479722	1	Myelin-forming oligodendrocytes (MFOL)					Fcer1g	3.06e-08	-0.709155	0.00041994	1	Myelin-forming oligodendrocytes (MFOL)
Tmod2	3.59692e-08	-0.398242	0.000493749	1	Myelin-forming oligodendrocytes (MFOL)					Zfp36l1	3.16e-08	-1.66563	0.00043394	1	Myelin-forming oligodendrocytes (MFOL)
Runx1	4.0018e-08	-1.51545	0.000549327	1	Myelin-forming oligodendrocytes (MFOL)					Hint1	3.27e-08	0.41274	0.00044884	1	Myelin-forming oligodendrocytes (MFOL)
Ifi27	4.70504e-08	-0.492782	0.00064586	1	Myelin-forming oligodendrocytes (MFOL)					Ogdhl	3.84e-08	-1.29174	0.00052719	1	Myelin-forming oligodendrocytes (MFOL)
Fcgr2b	4.78443e-08	-2.64247	0.000656759	1	Myelin-forming oligodendrocytes (MFOL)					Chchd2	3.9e-08	0.346311	0.00053547	1	Myelin-forming oligodendrocytes (MFOL)
Rps15	4.84164e-08	-0.375578	0.000664612	1	Myelin-forming oligodendrocytes (MFOL)					Mog	3.96e-08	0.337646	0.00054351	1	Myelin-forming oligodendrocytes (MFOL)
Fyb	4.89042e-08	-2.50357	0.000671308	1	Myelin-forming oligodendrocytes (MFOL)					Rplp1	5.25e-08	-0.345602	0.00072029	1	Myelin-forming oligodendrocytes (MFOL)
mt-Co3	5.51388e-08	-0.160607	0.00075689	1	Myelin-forming oligodendrocytes (MFOL)					Slc6a6	5.68e-08	-0.652067	0.00077905	1	Myelin-forming oligodendrocytes (MFOL)
Hint1	5.81597e-08	0.415377	0.000798358	1	Myelin-forming oligodendrocytes (MFOL)					Dbndd2	5.76e-08	0.23284	0.00079072	1	Myelin-forming oligodendrocytes (MFOL)
mt-Nd1	6.09236e-08	-0.28895	0.000836298	1	Myelin-forming oligodendrocytes (MFOL)					Bst2	7.58e-08	-1.04685	0.00103991	1	Myelin-forming oligodendrocytes (MFOL)
Ppp1r16b	6.19479e-08	-0.407503	0.000850358	1	Myelin-forming oligodendrocytes (MFOL)					Nfia	7.82e-08	-0.53587	0.00107345	1	Myelin-forming oligodendrocytes (MFOL)
Rpl23a	8.63809e-08	-0.555016	0.00118575	1	Myelin-forming oligodendrocytes (MFOL)					Slc38a2	1.05e-07	-0.456201	0.00143863	1	Myelin-forming oligodendrocytes (MFOL)
Rtp4	9.17332e-08	-2.90058	0.00125922	1	Myelin-forming oligodendrocytes (MFOL)					Josd2	1.09e-07	0.437333	0.00149238	1	Myelin-forming oligodendrocytes (MFOL)
Bmp2k	9.18071e-08	-0.566384	0.00126024	1	Myelin-forming oligodendrocytes (MFOL)					Cavin3	1.18e-07	0.628168	0.00161309	1	Myelin-forming oligodendrocytes (MFOL)
Enpp2	9.49377e-08	0.249124	0.00130321	1	Myelin-forming oligodendrocytes (MFOL)					Ppp1r16b	1.3e-07	-0.393113	0.00178264	1	Myelin-forming oligodendrocytes (MFOL)
Basp1	9.86606e-08	-1.5107	0.00135431	1	Myelin-forming oligodendrocytes (MFOL)					Klf13	1.31e-07	-0.466359	0.00180203	1	Myelin-forming oligodendrocytes (MFOL)
Marcks	9.92503e-08	-1.18574	0.00136241	1	Myelin-forming oligodendrocytes (MFOL)					Rpl12	1.33e-07	-0.501068	0.0018302	1	Myelin-forming oligodendrocytes (MFOL)
Rps25	1.0439e-07	-0.413771	0.00143296	1	Myelin-forming oligodendrocytes (MFOL)					Diras1	1.41e-07	-2.07137	0.00193707	1	Myelin-forming oligodendrocytes (MFOL)
Aif1	1.14024e-07	-1.57848	0.00156521	1	Myelin-forming oligodendrocytes (MFOL)					Btf3	1.42e-07	0.451006	0.00195143	1	Myelin-forming oligodendrocytes (MFOL)
Kcnma1	1.31805e-07	-1.00117	0.00180929	1	Myelin-forming oligodendrocytes (MFOL)					Qk	1.43e-07	-0.16804	0.00195841	1	Myelin-forming oligodendrocytes (MFOL)
Usp18	1.36443e-07	-2.58397	0.00187295	1	Myelin-forming oligodendrocytes (MFOL)					Irf9	1.63e-07	-1.46798	0.00223293	1	Myelin-forming oligodendrocytes (MFOL)
Itgb2	1.42643e-07	-3.29635	0.00195806	1	Myelin-forming oligodendrocytes (MFOL)					Pfdn5	1.67e-07	0.468952	0.00228682	1	Myelin-forming oligodendrocytes (MFOL)
Psme1	1.54386e-07	-1.25761	0.00211925	1	Myelin-forming oligodendrocytes (MFOL)					Pdcd4	1.67e-07	-1.25506	0.00229659	1	Myelin-forming oligodendrocytes (MFOL)
H2-Q7	1.54465e-07	-2.3156	0.00212035	1	Myelin-forming oligodendrocytes (MFOL)					Ptpn18	1.92e-07	-1.87749	0.00264126	1	Myelin-forming oligodendrocytes (MFOL)
mt-Co2	1.63698e-07	-0.185133	0.00224708	1	Myelin-forming oligodendrocytes (MFOL)					Ucp2	2.19e-07	-1.81018	0.00300287	1	Myelin-forming oligodendrocytes (MFOL)
Tnfaip3	1.6372e-07	-2.53063	0.00224739	1	Myelin-forming oligodendrocytes (MFOL)					Kif1b	2.19e-07	-0.232595	0.00301261	1	Myelin-forming oligodendrocytes (MFOL)
Arpc1b	1.7555e-07	-0.546016	0.00240978	1	Myelin-forming oligodendrocytes (MFOL)					Sema4d	2.23e-07	-0.481317	0.00305476	1	Myelin-forming oligodendrocytes (MFOL)
Rrbp1	1.85323e-07	-0.394887	0.00254393	1	Myelin-forming oligodendrocytes (MFOL)					Zbtb7a	2.26e-07	-0.616914	0.00310521	1	Myelin-forming oligodendrocytes (MFOL)
Ccdc152	1.87827e-07	-1.99004	0.00257831	1	Myelin-forming oligodendrocytes (MFOL)					Mast3	2.27e-07	-0.670682	0.00311693	1	Myelin-forming oligodendrocytes (MFOL)
Ccl4	1.89464e-07	-0.640223	0.00260077	1	Myelin-forming oligodendrocytes (MFOL)					Pak7	2.47e-07	-0.644231	0.0033939	1	Myelin-forming oligodendrocytes (MFOL)
Ston2	1.9014e-07	-1.10455	0.00261006	1	Myelin-forming oligodendrocytes (MFOL)					Oaz1	2.79e-07	0.4499	0.00382681	1	Myelin-forming oligodendrocytes (MFOL)
Tnfsf11	2.02976e-07	-7.34305	0.00278625	1	Myelin-forming oligodendrocytes (MFOL)					Gpatch8	2.91e-07	-0.605113	0.0039877	1	Myelin-forming oligodendrocytes (MFOL)
Grn	2.14987e-07	-0.820691	0.00295112	1	Myelin-forming oligodendrocytes (MFOL)					Ndufa11	2.96e-07	0.652155	0.00406123	1	Myelin-forming oligodendrocytes (MFOL)
Itgb5	2.19074e-07	-1.30523	0.00300722	1	Myelin-forming oligodendrocytes (MFOL)					Rplp2	2.96e-07	-0.382776	0.00406445	1	Myelin-forming oligodendrocytes (MFOL)
Eya4	2.63656e-07	-0.892439	0.00361921	1	Myelin-forming oligodendrocytes (MFOL)					Ndufb9	3.12e-07	0.456529	0.00428887	1	Myelin-forming oligodendrocytes (MFOL)
Lgals9	2.69547e-07	-2.86544	0.00370007	1	Myelin-forming oligodendrocytes (MFOL)					Ccl4	3.15e-07	-0.825373	0.00431775	1	Myelin-forming oligodendrocytes (MFOL)
Vsir	2.70241e-07	-2.74383	0.0037096	1	Myelin-forming oligodendrocytes (MFOL)					Pum1	3.22e-07	-0.560375	0.00441796	1	Myelin-forming oligodendrocytes (MFOL)
Rnf7	2.98092e-07	0.373544	0.00409191	1	Myelin-forming oligodendrocytes (MFOL)					Wipf2	3.28e-07	-1.13036	0.00449956	1	Myelin-forming oligodendrocytes (MFOL)
Slc44a1	3.05775e-07	-0.347163	0.00419737	1	Myelin-forming oligodendrocytes (MFOL)					Igsf11	3.37e-07	-0.879813	0.00462492	1	Myelin-forming oligodendrocytes (MFOL)
Pycard	3.26058e-07	-1.95602	0.0044758	1	Myelin-forming oligodendrocytes (MFOL)					Mpc1	3.38e-07	0.4177	0.00464324	1	Myelin-forming oligodendrocytes (MFOL)
Csrp1	3.28734e-07	0.260819	0.00451253	1	Myelin-forming oligodendrocytes (MFOL)					Plin4	3.44e-07	-1.912	0.00471746	1	Myelin-forming oligodendrocytes (MFOL)
Cd83	3.43447e-07	-1.69969	0.00471449	1	Myelin-forming oligodendrocytes (MFOL)					Plek	3.48e-07	-1.56305	0.00477851	1	Myelin-forming oligodendrocytes (MFOL)
Steap3	3.85306e-07	-1.46578	0.00528909	1	Myelin-forming oligodendrocytes (MFOL)					Rpl19	3.57e-07	0.307215	0.0049036	1	Myelin-forming oligodendrocytes (MFOL)
Map7	3.93817e-07	-0.436673	0.00540593	1	Myelin-forming oligodendrocytes (MFOL)					Nkx6-2	4.54e-07	0.46817	0.00623766	1	Myelin-forming oligodendrocytes (MFOL)
Itgam	4.1954e-07	-2.58587	0.00575902	1	Myelin-forming oligodendrocytes (MFOL)					Prrc2c	4.64e-07	-0.490373	0.00637525	1	Myelin-forming oligodendrocytes (MFOL)
Mafb	4.31178e-07	-1.72605	0.00591879	1	Myelin-forming oligodendrocytes (MFOL)					Dtx3l	5.44e-07	-2.06965	0.00746225	1	Myelin-forming oligodendrocytes (MFOL)
Trf	4.33874e-07	-0.233985	0.00595578	1	Myelin-forming oligodendrocytes (MFOL)					Fam133b	5.44e-07	-0.74407	0.00746326	1	Myelin-forming oligodendrocytes (MFOL)
Spock3	4.70285e-07	0.836464	0.00645561	1	Myelin-forming oligodendrocytes (MFOL)					Pfn1	5.45e-07	0.490496	0.00748241	1	Myelin-forming oligodendrocytes (MFOL)
Col6a1	4.89755e-07	-1.5732	0.00672287	1	Myelin-forming oligodendrocytes (MFOL)					Psap	5.46e-07	-0.368189	0.00749919	1	Myelin-forming oligodendrocytes (MFOL)
Trim56	5.28156e-07	-1.64817	0.00725	1	Myelin-forming oligodendrocytes (MFOL)					Fkbp5	5.68e-07	-2.33225	0.00779799	1	Myelin-forming oligodendrocytes (MFOL)
Rps12	6.38533e-07	-0.36656	0.00876514	1	Myelin-forming oligodendrocytes (MFOL)					Srrm2	6.26e-07	-0.401322	0.00858645	1	Myelin-forming oligodendrocytes (MFOL)
Cxcl13	6.5594e-07	-7.27087	0.00900409	1	Myelin-forming oligodendrocytes (MFOL)					Naca	6.6e-07	0.436181	0.00906489	1	Myelin-forming oligodendrocytes (MFOL)
Hist3h2ba	6.86479e-07	1.24332	0.0094233	1	Myelin-forming oligodendrocytes (MFOL)					Agap1	6.65e-07	-0.540798	0.0091269	1	Myelin-forming oligodendrocytes (MFOL)
2007-09-01	7.7833e-07	0.297634	0.0106841	1	Myelin-forming oligodendrocytes (MFOL)					Pik3r1	7.39e-07	-0.48445	0.0101482	1	Myelin-forming oligodendrocytes (MFOL)
Gbp7	7.84163e-07	-2.79834	0.0107642	1	Myelin-forming oligodendrocytes (MFOL)					Son	7.4e-07	-0.385508	0.0101625	1	Myelin-forming oligodendrocytes (MFOL)
Cox6a2	7.98157e-07	-2.58046	0.0109563	1	Myelin-forming oligodendrocytes (MFOL)					Olig1	7.64e-07	0.355208	0.0104826	1	Myelin-forming oligodendrocytes (MFOL)
mt-Co1	9.46137e-07	-0.181564	0.0129876	1	Myelin-forming oligodendrocytes (MFOL)					Hist3h2ba	8.26e-07	1.13523	0.0113429	1	Myelin-forming oligodendrocytes (MFOL)
Selplg	9.48606e-07	-1.76243	0.0130215	1	Myelin-forming oligodendrocytes (MFOL)					Rgs10	8.82e-07	-1.4554	0.0121043	1	Myelin-forming oligodendrocytes (MFOL)
Iqsec1	9.5876e-07	-0.571674	0.0131609	1	Myelin-forming oligodendrocytes (MFOL)					Clip3	9.39e-07	-0.548607	0.0128956	1	Myelin-forming oligodendrocytes (MFOL)
Plin4	9.7624e-07	-1.65868	0.0134008	1	Myelin-forming oligodendrocytes (MFOL)					Add3	9.62e-07	-0.426292	0.0132107	1	Myelin-forming oligodendrocytes (MFOL)
Add3	1.04407e-06	-0.448653	0.014332	1	Myelin-forming oligodendrocytes (MFOL)					Rpl41	1.02e-06	-0.288015	0.0139835	1	Myelin-forming oligodendrocytes (MFOL)
Dtx3l	1.09679e-06	-2.2359	0.0150557	1	Myelin-forming oligodendrocytes (MFOL)					Cmtm5	1.03e-06	0.355627	0.0141601	1	Myelin-forming oligodendrocytes (MFOL)
Actr2	1.13902e-06	-0.664707	0.0156353	1	Myelin-forming oligodendrocytes (MFOL)					Hmgn2	1.1e-06	0.721068	0.0151651	1	Myelin-forming oligodendrocytes (MFOL)
Olfml3	1.18188e-06	-2.36209	0.0162237	1	Myelin-forming oligodendrocytes (MFOL)					Clasp2	1.23e-06	-0.498055	0.0168281	1	Myelin-forming oligodendrocytes (MFOL)
Ndst1	1.30801e-06	-0.4379	0.0179551	1	Myelin-forming oligodendrocytes (MFOL)					Slc6a9	1.25e-06	-0.67444	0.0172111	1	Myelin-forming oligodendrocytes (MFOL)
Zfp36	1.48386e-06	-0.541133	0.020369	1	Myelin-forming oligodendrocytes (MFOL)					Grn	1.32e-06	-0.739184	0.0180693	1	Myelin-forming oligodendrocytes (MFOL)
Tap1	1.54921e-06	-3.68959	0.021266	1	Myelin-forming oligodendrocytes (MFOL)					Gbp7	1.32e-06	-2.8858	0.0181254	1	Myelin-forming oligodendrocytes (MFOL)
H2-T22	1.6816e-06	-1.58216	0.0230833	1	Myelin-forming oligodendrocytes (MFOL)					Rpl13a	1.34e-06	-0.426839	0.0183297	1	Myelin-forming oligodendrocytes (MFOL)
Wbp1l	1.81693e-06	-0.792096	0.024941	1	Myelin-forming oligodendrocytes (MFOL)					H2-Q7	1.37e-06	-2.2865	0.0187659	1	Myelin-forming oligodendrocytes (MFOL)
Ppp4r2	1.82062e-06	-0.675786	0.0249917	1	Myelin-forming oligodendrocytes (MFOL)					Nisch	1.54e-06	-0.565934	0.0210724	1	Myelin-forming oligodendrocytes (MFOL)
Zfp281	1.82503e-06	-0.568379	0.0250522	1	Myelin-forming oligodendrocytes (MFOL)					Eif3j1	1.58e-06	-0.582081	0.0216377	1	Myelin-forming oligodendrocytes (MFOL)
Cdc14a	1.85008e-06	-1.48655	0.025396	1	Myelin-forming oligodendrocytes (MFOL)					Ptn	1.93e-06	0.264765	0.0264478	1	Myelin-forming oligodendrocytes (MFOL)
Akr1b3	2.01239e-06	-0.829851	0.0276241	1	Myelin-forming oligodendrocytes (MFOL)					Arhgap39	1.94e-06	-1.08984	0.0265748	1	Myelin-forming oligodendrocytes (MFOL)
Gnao1	2.41744e-06	-0.330848	0.0331841	1	Myelin-forming oligodendrocytes (MFOL)					Wnk1	2.18e-06	-0.332371	0.0298742	1	Myelin-forming oligodendrocytes (MFOL)
Efhd2	2.53924e-06	-1.48126	0.0348562	1	Myelin-forming oligodendrocytes (MFOL)					Pam	2.22e-06	-0.77216	0.0305154	1	Myelin-forming oligodendrocytes (MFOL)
Gpatch8	2.61942e-06	-0.483269	0.0359568	1	Myelin-forming oligodendrocytes (MFOL)					1810037I17Rik	2.32e-06	0.384928	0.0318977	1	Myelin-forming oligodendrocytes (MFOL)
Zbtb7a	2.81946e-06	-0.518652	0.0387027	1	Myelin-forming oligodendrocytes (MFOL)					Rsad2	2.33e-06	-2.97854	0.031952	1	Myelin-forming oligodendrocytes (MFOL)
Cyba	3.03518e-06	-1.21141	0.041664	1	Myelin-forming oligodendrocytes (MFOL)					mt-Nd2	2.37e-06	-0.233407	0.0325029	1	Myelin-forming oligodendrocytes (MFOL)
Flnb	3.12702e-06	-0.766133	0.0429246	1	Myelin-forming oligodendrocytes (MFOL)					Lap3	2.38e-06	0.403298	0.032729	1	Myelin-forming oligodendrocytes (MFOL)
Ccl3	3.29576e-06	-1.28397	0.045241	1	Myelin-forming oligodendrocytes (MFOL)					Rps8	2.39e-06	-0.226693	0.0328075	1	Myelin-forming oligodendrocytes (MFOL)
Apod	6.99746e-45	-1.32056	9.60541e-41	2	Mature oligodendrocytes (MOL)					Kmt2d	2.57e-06	-0.952607	0.0353224	1	Myelin-forming oligodendrocytes (MFOL)
Serpinb1a	1.49002e-26	1.47847	2.04535e-22	2	Mature oligodendrocytes (MOL)					Tnrc6a	2.62e-06	-0.61221	0.0359767	1	Myelin-forming oligodendrocytes (MFOL)
H2-D1	1.59721e-25	-1.31499	2.19249e-21	2	Mature oligodendrocytes (MOL)					Itgam	2.68e-06	-2.3578	0.0368463	1	Myelin-forming oligodendrocytes (MFOL)
Stmn1	1.03561e-22	0.610764	1.42158e-18	2	Mature oligodendrocytes (MOL)					Atp6v1f	2.69e-06	0.496642	0.0369747	1	Myelin-forming oligodendrocytes (MFOL)
Spp1	5.18418e-22	-6.61437	7.11633e-18	2	Mature oligodendrocytes (MOL)					Hnrnpa1	2.74e-06	-0.549397	0.0376528	1	Myelin-forming oligodendrocytes (MFOL)
Gng11	6.67475e-21	0.77109	9.16243e-17	2	Mature oligodendrocytes (MOL)					Rpl39	2.89e-06	-0.33202	0.0396981	1	Myelin-forming oligodendrocytes (MFOL)
H2-K1	1.54582e-20	-1.766	2.12195e-16	2	Mature oligodendrocytes (MOL)					Rps17	2.95e-06	-0.388009	0.0405317	1	Myelin-forming oligodendrocytes (MFOL)
B2m	6.13378e-20	-1.19366	8.41984e-16	2	Mature oligodendrocytes (MOL)					Pmepa1	3.04e-06	-1.03663	0.0416615	1	Myelin-forming oligodendrocytes (MFOL)
Ptn	3.55065e-19	0.784555	4.87398e-15	2	Mature oligodendrocytes (MOL)					Atp6v0b	3.33e-06	0.410135	0.0457185	1	Myelin-forming oligodendrocytes (MFOL)
Zbtb16	7.49838e-19	-3.14852	1.0293e-14	2	Mature oligodendrocytes (MOL)					2007-09-01	3.33e-06	0.255867	0.0457201	1	Myelin-forming oligodendrocytes (MFOL)
C1qb	6.56797e-18	-1.75313	9.01586e-14	2	Mature oligodendrocytes (MOL)					Pnpla2	3.5e-06	-1.0563	0.0480502	1	Myelin-forming oligodendrocytes (MFOL)
C1qa	1.18412e-17	-1.72177	1.62544e-13	2	Mature oligodendrocytes (MOL)					Cir1	3.58e-06	-0.819726	0.0490981	1	Myelin-forming oligodendrocytes (MFOL)
Fez1	1.85889e-17	0.448669	2.5517e-13	2	Mature oligodendrocytes (MOL)					Zeb2	3.58e-06	-0.249079	0.0492052	1	Myelin-forming oligodendrocytes (MFOL)
Fxyd1	1.96402e-17	-0.953935	2.69601e-13	2	Mature oligodendrocytes (MOL)					Ubb	3.76e-48	0.760062	5.16e-44	2	Mature oligodendrocytes (MOL)
Klk6	2.28363e-16	-0.676993	3.13474e-12	2	Mature oligodendrocytes (MOL)					Rps29	2.36e-41	-0.916057	3.24e-37	2	Mature oligodendrocytes (MOL)
Serpina3n	1.60102e-15	-0.790793	2.19772e-11	2	Mature oligodendrocytes (MOL)					Apod	2.39e-35	-1.15962	3.28e-31	2	Mature oligodendrocytes (MOL)
Kcna1	1.88344e-15	-0.852793	2.58539e-11	2	Mature oligodendrocytes (MOL)					Stmn1	1.25e-30	0.656098	1.72e-26	2	Mature oligodendrocytes (MOL)
Rps29	5.45385e-15	-0.51532	7.4865e-11	2	Mature oligodendrocytes (MOL)					Scd2	1.21e-28	-0.527985	1.66e-24	2	Mature oligodendrocytes (MOL)
Prdx1	2.31051e-14	0.516686	3.17164e-10	2	Mature oligodendrocytes (MOL)					Fez1	3.26e-24	0.525539	4.47e-20	2	Mature oligodendrocytes (MOL)
Plin4	1.8375e-13	-3.1033	2.52234e-09	2	Mature oligodendrocytes (MOL)					Prdx1	5.22e-24	0.645731	7.17e-20	2	Mature oligodendrocytes (MOL)
Ifi27l2a	1.33725e-12	-1.45977	1.83565e-08	2	Mature oligodendrocytes (MOL)					Fth1	7.7e-21	0.239802	1.06e-16	2	Mature oligodendrocytes (MOL)
Klf13	1.36599e-12	-0.843846	1.8751e-08	2	Mature oligodendrocytes (MOL)					Sec11c	6.93e-19	0.531121	9.51e-15	2	Mature oligodendrocytes (MOL)
2007-09-01	5.7418e-12	0.437377	7.88176e-08	2	Mature oligodendrocytes (MOL)					2007-09-01	1.51e-17	0.465308	2.07e-13	2	Mature oligodendrocytes (MOL)
Junb	8.22606e-12	-0.811191	1.12919e-07	2	Mature oligodendrocytes (MOL)					Kcna1	1.87e-17	-0.858539	2.57e-13	2	Mature oligodendrocytes (MOL)
Cdkn1a	2.38425e-11	-2.94327	3.27286e-07	2	Mature oligodendrocytes (MOL)					Serpinb1a	2.02e-17	1.17089	2.77e-13	2	Mature oligodendrocytes (MOL)
S100a10	3.69793e-11	-2.79638	5.07615e-07	2	Mature oligodendrocytes (MOL)					Cmtm5	8.08e-17	0.612399	1.11e-12	2	Mature oligodendrocytes (MOL)
Rhoj	3.80316e-11	-1.83242	5.2206e-07	2	Mature oligodendrocytes (MOL)					Tmod2	8.25e-17	-0.802676	1.13e-12	2	Mature oligodendrocytes (MOL)
Tnfsf11	5.13626e-11	-6.05047	7.05054e-07	2	Mature oligodendrocytes (MOL)					Plin4	4.23e-16	-2.92415	5.8e-12	2	Mature oligodendrocytes (MOL)
Glul	7.52677e-11	-0.423102	1.0332e-06	2	Mature oligodendrocytes (MOL)					B2m	4.63e-16	-1.00766	6.36e-12	2	Mature oligodendrocytes (MOL)
Cxcl14	8.09625e-11	-3.13112	1.11137e-06	2	Mature oligodendrocytes (MOL)					Actg1	6.57e-16	0.661018	9.02e-12	2	Mature oligodendrocytes (MOL)
Sec11c	8.26215e-11	0.447217	1.13414e-06	2	Mature oligodendrocytes (MOL)					Tmsb4x	2.94e-15	0.287489	4.04e-11	2	Mature oligodendrocytes (MOL)
Vim	9.14085e-11	-2.15284	1.25476e-06	2	Mature oligodendrocytes (MOL)					Cryab	3.44e-15	0.37245	4.73e-11	2	Mature oligodendrocytes (MOL)
Sparc	1.12162e-10	-0.837506	1.53964e-06	2	Mature oligodendrocytes (MOL)					Rps15	5.23e-15	-0.893273	7.18e-11	2	Mature oligodendrocytes (MOL)
Cryab	1.30812e-10	0.336356	1.79566e-06	2	Mature oligodendrocytes (MOL)					Zbtb16	5.47e-15	-2.06954	7.51e-11	2	Mature oligodendrocytes (MOL)
Socs3	1.63786e-10	-1.59938	2.24829e-06	2	Mature oligodendrocytes (MOL)					Rap1a	9.19e-15	0.693663	1.26e-10	2	Mature oligodendrocytes (MOL)
Cmtm5	3.57733e-10	0.536341	4.9106e-06	2	Mature oligodendrocytes (MOL)					Spp1	1.75e-13	-2.44728	2.4e-09	2	Mature oligodendrocytes (MOL)
Cebpb	3.68857e-10	-1.11913	5.0633e-06	2	Mature oligodendrocytes (MOL)					Ppia	2.34e-13	0.312144	3.21e-09	2	Mature oligodendrocytes (MOL)
Bcl2l1	5.2424e-10	-1.07341	7.19624e-06	2	Mature oligodendrocytes (MOL)					Gng11	2.95e-13	0.548033	4.05e-09	2	Mature oligodendrocytes (MOL)
Tpt1	6.66509e-10	-0.326535	9.14917e-06	2	Mature oligodendrocytes (MOL)					Bcl2l1	5.6e-13	-1.16278	7.69e-09	2	Mature oligodendrocytes (MOL)
Sulf2	1.02781e-09	-0.795072	1.41087e-05	2	Mature oligodendrocytes (MOL)					Ccdc152	5.93e-13	-2.27955	8.14e-09	2	Mature oligodendrocytes (MOL)
Enpp2	1.21279e-09	0.317302	1.66479e-05	2	Mature oligodendrocytes (MOL)					Dbndd2	7.82e-13	0.322124	1.07e-08	2	Mature oligodendrocytes (MOL)
Ly6e	1.29182e-09	-2.80996	1.77328e-05	2	Mature oligodendrocytes (MOL)					Ifi27l2a	8.03e-13	-2.39243	1.1e-08	2	Mature oligodendrocytes (MOL)
Cldn11	1.53237e-09	-0.291583	2.10349e-05	2	Mature oligodendrocytes (MOL)					Rpl23a	8.71e-13	-0.925376	1.2e-08	2	Mature oligodendrocytes (MOL)
S100b	1.63145e-09	0.561158	2.23949e-05	2	Mature oligodendrocytes (MOL)					Jund	1.13e-12	0.533424	1.55e-08	2	Mature oligodendrocytes (MOL)
Stmn4	1.66827e-09	0.372463	2.29004e-05	2	Mature oligodendrocytes (MOL)					Cdkn1a	2.02e-12	-2.68952	2.78e-08	2	Mature oligodendrocytes (MOL)
Cst7	2.01106e-09	-1.43839	2.76058e-05	2	Mature oligodendrocytes (MOL)					Eif1	5.62e-12	0.354465	7.72e-08	2	Mature oligodendrocytes (MOL)
Spock3	2.76278e-09	0.78378	3.79247e-05	2	Mature oligodendrocytes (MOL)					mt-Co3	5.89e-12	-0.288961	8.08e-08	2	Mature oligodendrocytes (MOL)
Sema4d	3.42626e-09	-0.599688	4.70322e-05	2	Mature oligodendrocytes (MOL)					Klf9	7.95e-12	-0.958868	1.09e-07	2	Mature oligodendrocytes (MOL)
Htra1	4.4961e-09	-0.883147	6.17179e-05	2	Mature oligodendrocytes (MOL)					Stmn4	8.77e-12	0.36804	1.2e-07	2	Mature oligodendrocytes (MOL)
Aplp1	5.16717e-09	-0.242451	7.09297e-05	2	Mature oligodendrocytes (MOL)					Glul	1.01e-11	-0.444112	1.38e-07	2	Mature oligodendrocytes (MOL)
Ctsd	9.60222e-09	-0.744228	0.00013181	2	Mature oligodendrocytes (MOL)					H2-D1	1.46e-11	-0.801494	2e-07	2	Mature oligodendrocytes (MOL)
Selenop	1.09033e-08	0.387332	0.000149669	2	Mature oligodendrocytes (MOL)					Trf	1.65e-11	0.20918	2.27e-07	2	Mature oligodendrocytes (MOL)
Klf9	1.20636e-08	-0.890053	0.000165597	2	Mature oligodendrocytes (MOL)					Gstp1	1.9e-11	1.19491	2.61e-07	2	Mature oligodendrocytes (MOL)
Tmod2	2.18991e-08	-0.493302	0.000300608	2	Mature oligodendrocytes (MOL)					Mpc1	3.42e-11	0.597712	4.69e-07	2	Mature oligodendrocytes (MOL)
Slc9a3r2	2.41535e-08	-1.49922	0.000331555	2	Mature oligodendrocytes (MOL)					Cd81	4.48e-11	0.375811	6.15e-07	2	Mature oligodendrocytes (MOL)
Galnt2	2.70821e-08	-1.40161	0.000371756	2	Mature oligodendrocytes (MOL)					mt-Nd1	4.84e-11	-0.420764	6.64e-07	2	Mature oligodendrocytes (MOL)
C1qc	3.06511e-08	-1.25351	0.000420747	2	Mature oligodendrocytes (MOL)					Ckb	6.75e-11	0.494312	9.27e-07	2	Mature oligodendrocytes (MOL)
Asap2	6.33505e-08	-1.25976	0.000869612	2	Mature oligodendrocytes (MOL)					Kmt5a	8.31e-11	-0.832744	1.14e-06	2	Mature oligodendrocytes (MOL)
Trib1	6.44334e-08	-2.64476	0.000884477	2	Mature oligodendrocytes (MOL)					2004-09-01	1.04e-10	0.335671	1.43e-06	2	Mature oligodendrocytes (MOL)
Tshz1	8.60401e-08	-1.26052	0.00118107	2	Mature oligodendrocytes (MOL)					mt-Nd3	1.77e-10	-0.609842	2.43e-06	2	Mature oligodendrocytes (MOL)
Gpd1	8.88877e-08	-1.07235	0.00122016	2	Mature oligodendrocytes (MOL)					Rpl41	2.04e-10	-0.403524	2.8e-06	2	Mature oligodendrocytes (MOL)
Slc1a2	9.25717e-08	1.59361	0.00127073	2	Mature oligodendrocytes (MOL)					Rpl12	2.6e-10	-0.647609	3.57e-06	2	Mature oligodendrocytes (MOL)
Ly86	1.10006e-07	-1.84647	0.00151005	2	Mature oligodendrocytes (MOL)					Klf13	4.5e-10	-0.651121	6.17e-06	2	Mature oligodendrocytes (MOL)
Ppp1r16b	1.29332e-07	-0.440773	0.00177534	2	Mature oligodendrocytes (MOL)					Serpina3n	5.39e-10	-0.68144	7.4e-06	2	Mature oligodendrocytes (MOL)
Mafb	2.07143e-07	-2.74475	0.00284345	2	Mature oligodendrocytes (MOL)					Endod1	7.87e-10	-0.61573	1.08e-05	2	Mature oligodendrocytes (MOL)
Adam9	2.23465e-07	-0.881761	0.0030675	2	Mature oligodendrocytes (MOL)					Sema4d	1.06e-09	-0.637175	1.45e-05	2	Mature oligodendrocytes (MOL)
Cd52	2.38069e-07	-1.43001	0.00326798	2	Mature oligodendrocytes (MOL)					Ank3	1.14e-09	-0.489966	1.56e-05	2	Mature oligodendrocytes (MOL)
Il33	2.41038e-07	-0.33286	0.00330873	2	Mature oligodendrocytes (MOL)					H2-K1	1.18e-09	-1.02822	1.62e-05	2	Mature oligodendrocytes (MOL)
Pmp22	2.66614e-07	0.522438	0.00365981	2	Mature oligodendrocytes (MOL)					Rps12	1.63e-09	-0.468269	2.24e-05	2	Mature oligodendrocytes (MOL)
Cd81	2.995e-07	0.320345	0.00411123	2	Mature oligodendrocytes (MOL)					Rps21	1.69e-09	-0.396724	2.33e-05	2	Mature oligodendrocytes (MOL)
Snx10	3.07573e-07	-1.30433	0.00422205	2	Mature oligodendrocytes (MOL)					Btf3	1.79e-09	0.481698	2.45e-05	2	Mature oligodendrocytes (MOL)
Scd2	3.61068e-07	-0.235078	0.00495638	2	Mature oligodendrocytes (MOL)					Rps28	2.28e-09	-0.52967	3.13e-05	2	Mature oligodendrocytes (MOL)
Ctsb	4.8022e-07	-0.56962	0.00659199	2	Mature oligodendrocytes (MOL)					Myo18a	2.29e-09	-0.977871	3.14e-05	2	Mature oligodendrocytes (MOL)
Ptprs	5.3984e-07	-1.66632	0.00741039	2	Mature oligodendrocytes (MOL)					Pfdn5	2.29e-09	0.602039	3.15e-05	2	Mature oligodendrocytes (MOL)
Actg1	5.93314e-07	0.47821	0.00814443	2	Mature oligodendrocytes (MOL)					Sv2a	2.45e-09	-0.583839	3.36e-05	2	Mature oligodendrocytes (MOL)
Rpl12	6.01283e-07	-0.467155	0.00825381	2	Mature oligodendrocytes (MOL)					Tubb4a	2.45e-09	-0.39949	3.37e-05	2	Mature oligodendrocytes (MOL)
Fam107a	6.18956e-07	-2.24504	0.00849641	2	Mature oligodendrocytes (MOL)					Ppp1r16b	4.18e-09	-0.503635	5.74e-05	2	Mature oligodendrocytes (MOL)
Dbi	7.06284e-07	0.288642	0.00969516	2	Mature oligodendrocytes (MOL)					Rpl38	4.89e-09	-0.483513	6.71e-05	2	Mature oligodendrocytes (MOL)
Lgi4	7.92414e-07	-1.20684	0.0108775	2	Mature oligodendrocytes (MOL)					Ttr	7.92e-09	1.90892	0.00010867	2	Mature oligodendrocytes (MOL)
Hspb1	8.29814e-07	-5.30042	0.0113909	2	Mature oligodendrocytes (MOL)					Trib1	9.43e-09	-2.62851	0.00012944	2	Mature oligodendrocytes (MOL)
Snca	1.09196e-06	-1.41236	0.0149893	2	Mature oligodendrocytes (MOL)					Mast4	1.13e-08	-0.522713	0.0001558	2	Mature oligodendrocytes (MOL)
Atp6v0b	1.16071e-06	0.495848	0.0159331	2	Mature oligodendrocytes (MOL)					Tnfsf11	1.57e-08	-2.1133	0.00021567	2	Mature oligodendrocytes (MOL)
Ldhb	1.27142e-06	1.79259	0.0174528	2	Mature oligodendrocytes (MOL)					Grb14	2.79e-08	0.584307	0.00038353	2	Mature oligodendrocytes (MOL)
Plvap	1.3146e-06	-1.85662	0.0180455	2	Mature oligodendrocytes (MOL)					Plp1	3.01e-08	0.142898	0.00041386	2	Mature oligodendrocytes (MOL)
Aspa	1.40489e-06	0.438982	0.019285	2	Mature oligodendrocytes (MOL)					Nudcd3	3.18e-08	-1.08962	0.00043655	2	Mature oligodendrocytes (MOL)
Laptm5	1.44864e-06	-1.77718	0.0198855	2	Mature oligodendrocytes (MOL)					Syt11	4.02e-08	-0.248757	0.00055155	2	Mature oligodendrocytes (MOL)
Steap3	1.5184e-06	-4.19242	0.0208431	2	Mature oligodendrocytes (MOL)					Rnf7	4.37e-08	0.385897	0.0005992	2	Mature oligodendrocytes (MOL)
Rpl38	1.60325e-06	-0.398867	0.0220078	2	Mature oligodendrocytes (MOL)					Fam107a	4.51e-08	-2.34312	0.0006187	2	Mature oligodendrocytes (MOL)
Rnf7	1.79173e-06	0.365904	0.024595	2	Mature oligodendrocytes (MOL)					Add3	5.63e-08	-0.842677	0.0007729	2	Mature oligodendrocytes (MOL)
Ndst1	1.87562e-06	-0.628618	0.0257467	2	Mature oligodendrocytes (MOL)					Josd2	6.51e-08	0.500621	0.0008942	2	Mature oligodendrocytes (MOL)
Zc3hav1	2.0249e-06	-2.31644	0.0277958	2	Mature oligodendrocytes (MOL)					C1qa	6.62e-08	-0.797145	0.00090935	2	Mature oligodendrocytes (MOL)
Pdlim2	2.72162e-06	0.490316	0.0373597	2	Mature oligodendrocytes (MOL)					Dync1i2	7.05e-08	-0.515192	0.00096717	2	Mature oligodendrocytes (MOL)
Galnt7	2.99973e-06	-0.715164	0.0411773	2	Mature oligodendrocytes (MOL)					Spsb1	8.01e-08	-0.827098	0.00109954	2	Mature oligodendrocytes (MOL)
Plp1	3.23895e-06	0.112829	0.0444611	2	Mature oligodendrocytes (MOL)					Rpl19	8.71e-08	0.343541	0.00119546	2	Mature oligodendrocytes (MOL)
Spock1	3.36747e-06	-0.565124	0.0462252	2	Mature oligodendrocytes (MOL)					Fis1	9.57e-08	0.538001	0.00131343	2	Mature oligodendrocytes (MOL)
Endod1	3.37525e-06	-0.510611	0.0463321	2	Mature oligodendrocytes (MOL)					Ndufa4	9.73e-08	0.522599	0.00133601	2	Mature oligodendrocytes (MOL)
Paqr4	3.39195e-06	-0.818539	0.0465612	2	Mature oligodendrocytes (MOL)					Cldn11	1.67e-07	-0.247462	0.00228659	2	Mature oligodendrocytes (MOL)
Zfp62	3.48229e-06	-1.59366	0.0478014	2	Mature oligodendrocytes (MOL)					Pdlim2	1.9e-07	0.524219	0.00260497	2	Mature oligodendrocytes (MOL)
										Paqr4	2.02e-07	-0.810952	0.00277245	2	Mature oligodendrocytes (MOL)
										Opalin	2.18e-07	0.57942	0.00298901	2	Mature oligodendrocytes (MOL)
										Taf1d	2.18e-07	-1.19062	0.00299625	2	Mature oligodendrocytes (MOL)
										Mpc2	2.24e-07	0.70414	0.0030763	2	Mature oligodendrocytes (MOL)
										Foxn3	2.69e-07	-0.41042	0.00368646	2	Mature oligodendrocytes (MOL)
										Gnao1	2.87e-07	-0.381131	0.00393289	2	Mature oligodendrocytes (MOL)
										Ndufb9	3.37e-07	0.506901	0.0046227	2	Mature oligodendrocytes (MOL)
										Tnrc6a	3.46e-07	-0.847241	0.00474434	2	Mature oligodendrocytes (MOL)
										Map7d2	4.42e-07	-0.912159	0.00606058	2	Mature oligodendrocytes (MOL)
										Mpp5	4.52e-07	-0.686349	0.00619979	2	Mature oligodendrocytes (MOL)
										Arl6ip1	4.54e-07	0.43017	0.00622812	2	Mature oligodendrocytes (MOL)
										Rps8	4.68e-07	-0.274473	0.00642974	2	Mature oligodendrocytes (MOL)
										Hopx	5.13e-07	0.615593	0.00703743	2	Mature oligodendrocytes (MOL)
										Rictor	5.8e-07	-1.06124	0.00796291	2	Mature oligodendrocytes (MOL)
										Rpl8	6.28e-07	0.437839	0.00861697	2	Mature oligodendrocytes (MOL)
										Vim	6.72e-07	-1.24428	0.00922487	2	Mature oligodendrocytes (MOL)
										Rpl39	7.43e-07	-0.390785	0.0101957	2	Mature oligodendrocytes (MOL)
										Efhd1	8.27e-07	-0.580761	0.0113585	2	Mature oligodendrocytes (MOL)
										Rplp1	8.68e-07	-0.330572	0.0119173	2	Mature oligodendrocytes (MOL)
										Pllp	8.71e-07	0.384704	0.0119604	2	Mature oligodendrocytes (MOL)
										Oaz1	9.45e-07	0.385014	0.0129747	2	Mature oligodendrocytes (MOL)
										Pfdn2	1e-06	0.615806	0.0137405	2	Mature oligodendrocytes (MOL)
										Gabarapl2	1.03e-06	0.446626	0.014186	2	Mature oligodendrocytes (MOL)
										Aplp1	1.06e-06	-0.185007	0.0144963	2	Mature oligodendrocytes (MOL)
										Rhoj	1.15e-06	-1.22275	0.0157813	2	Mature oligodendrocytes (MOL)
										Car14	1.19e-06	0.643819	0.0162807	2	Mature oligodendrocytes (MOL)
										Selenop	1.22e-06	0.321976	0.0167288	2	Mature oligodendrocytes (MOL)
										Chl1	1.24e-06	-2.65854	0.0169711	2	Mature oligodendrocytes (MOL)
										Ptprs	1.26e-06	-1.33516	0.0173214	2	Mature oligodendrocytes (MOL)
										Clasp2	1.29e-06	-0.544985	0.0176631	2	Mature oligodendrocytes (MOL)
										Slc38a2	1.35e-06	-0.568969	0.018576	2	Mature oligodendrocytes (MOL)
										Ctsb	1.37e-06	-0.507258	0.0188343	2	Mature oligodendrocytes (MOL)
										Fam168a	1.66e-06	-0.449148	0.0228304	2	Mature oligodendrocytes (MOL)
										Rps25	1.77e-06	-0.381358	0.0243078	2	Mature oligodendrocytes (MOL)
										Dusp7	2.27e-06	-0.961166	0.0311926	2	Mature oligodendrocytes (MOL)
										D7Ertd443e	2.35e-06	-0.797531	0.0322225	2	Mature oligodendrocytes (MOL)
										Rpl36a	2.36e-06	-0.525185	0.032446	2	Mature oligodendrocytes (MOL)
										Stat1	2.38e-06	-1.50566	0.0327347	2	Mature oligodendrocytes (MOL)
										Zbtb20	2.86e-06	-0.454143	0.0392262	2	Mature oligodendrocytes (MOL)
										Galnt7	2.92e-06	-0.665763	0.0400773	2	Mature oligodendrocytes (MOL)
										Hmgn2	3.03e-06	0.779902	0.0416073	2	Mature oligodendrocytes (MOL)
										Ptn	3.27e-06	0.364493	0.0449155	2	Mature oligodendrocytes (MOL)

## Sheet: Table S3
geneID	p_val	avg_log2FC	p_val_adj	cell.type
Meg3	0	-0.368211	0	Excitatory
AC149090.1	7.2889e-202	-0.492294	1.14837e-197	Excitatory
Mycbp2	3.24719e-167	-0.642415	5.11594e-163	Excitatory
Pabpn1	1.62444e-131	-0.702786	2.5593e-127	Excitatory
Ahi1	3.12351e-118	-0.503994	4.92109e-114	Excitatory
Gm47283	1.36329e-113	-0.813376	2.14787e-109	Excitatory
Ptgds	2.60657e-105	-1.18807	4.10666e-101	Excitatory
Gfap	1.15581e-97	0.803375	1.82097e-93	Excitatory
Syt7	6.43068e-85	-0.545185	1.01315e-80	Excitatory
Grin2b	5.31432e-75	-0.446922	8.37272e-71	Excitatory
Gria3	3.15687e-72	-0.558223	4.97365e-68	Excitatory
Cst3	4.46155e-72	0.789283	7.02917e-68	Excitatory
Gria1	1.67571e-69	-0.66995	2.64007e-65	Excitatory
Macf1	7.70641e-66	-0.399076	1.21414e-61	Excitatory
Kcnq1ot1	6.28247e-65	-0.220299	9.89802e-61	Excitatory
Celf5	1.40338e-64	-0.57906	2.21102e-60	Excitatory
Clu	4.47997e-64	0.698199	7.0582e-60	Excitatory
Shank1	1.85861e-63	-0.496387	2.92825e-59	Excitatory
Plp1	1.90768e-63	0.64349	3.00556e-59	Excitatory
Ccnd2	3.34145e-62	-0.732125	5.26445e-58	Excitatory
mt-Co1	3.18384e-61	0.93544	5.01614e-57	Excitatory
Son	2.70324e-60	-0.39141	4.25895e-56	Excitatory
Celf4	2.72907e-60	-0.451828	4.29965e-56	Excitatory
Cacna1e	6.04798e-59	-0.418088	9.52859e-55	Excitatory
Nrgn	2.41101e-58	0.499406	3.79855e-54	Excitatory
Sparcl1	9.7134e-56	0.645055	1.53035e-51	Excitatory
mt-Nd5	7.41513e-53	0.737426	1.16825e-48	Excitatory
Mef2c	1.31236e-52	0.589007	2.06763e-48	Excitatory
Syne1	1.41469e-52	-0.377206	2.22884e-48	Excitatory
Trrap	2.53958e-52	-0.584296	4.00111e-48	Excitatory
Pnisr	7.14507e-52	-0.283388	1.12571e-47	Excitatory
Ptprs	3.15304e-49	-0.445114	4.96761e-45	Excitatory
Tenm1	1.06522e-47	-0.650335	1.67825e-43	Excitatory
R3hdm1	1.2917e-47	-0.229752	2.03507e-43	Excitatory
mt-Nd4	1.13301e-46	0.756034	1.78506e-42	Excitatory
Kcnma1	1.32019e-46	-0.440536	2.07996e-42	Excitatory
Csmd2	2.48688e-46	-0.57328	3.91808e-42	Excitatory
Ttc3	7.90736e-45	-0.323083	1.2458e-40	Excitatory
Rbfox3	1.78072e-44	-0.477729	2.80553e-40	Excitatory
Gm12940	3.99617e-44	-0.571613	6.29597e-40	Excitatory
Sorbs2	4.27262e-44	-0.403732	6.73151e-40	Excitatory
Dmd	7.64586e-44	-0.505699	1.2046e-39	Excitatory
Nme7	2.25119e-43	0.579978	3.54675e-39	Excitatory
Egr1	1.18188e-42	-0.680427	1.86206e-38	Excitatory
Tshz2	2.50386e-42	0.576484	3.94483e-38	Excitatory
Unc80	1.47694e-41	-0.35499	2.32692e-37	Excitatory
Nr4a1	1.49296e-41	-0.709198	2.35216e-37	Excitatory
mt-Nd3	4.73833e-40	0.624234	7.46524e-36	Excitatory
Unc13a	1.00501e-39	-0.425728	1.5834e-35	Excitatory
Camk2d	1.10813e-39	-0.558877	1.74586e-35	Excitatory
Herc2	1.63833e-39	-0.462373	2.58119e-35	Excitatory
Prkcg	5.93191e-39	-0.600233	9.34573e-35	Excitatory
Dync1i2	7.94141e-39	-0.352692	1.25117e-34	Excitatory
Pde10a	2.28999e-38	-0.532162	3.60787e-34	Excitatory
Miat	2.34481e-38	-0.311958	3.69426e-34	Excitatory
Gm26917	3.43288e-38	-0.172651	5.4085e-34	Excitatory
Tsix	5.52568e-38	0.613298	8.70571e-34	Excitatory
Pcsk2	7.83522e-38	0.579644	1.23444e-33	Excitatory
Ppfia2	8.53909e-38	-0.516871	1.34533e-33	Excitatory
Ube3a	1.63813e-37	0.561868	2.58087e-33	Excitatory
Bcl11a	1.15186e-36	0.51757	1.81476e-32	Excitatory
Ggnbp2	3.4516e-36	-0.502684	5.43799e-32	Excitatory
Cpne7	4.15214e-36	-0.552286	6.5417e-32	Excitatory
Apoe	4.76268e-36	0.53868	7.50361e-32	Excitatory
Arhgap6	4.82473e-36	-0.532821	7.60136e-32	Excitatory
Sf3b1	9.15202e-36	-0.377712	1.4419e-31	Excitatory
Gm26871	9.48444e-36	-0.53283	1.49427e-31	Excitatory
Hap1	1.01802e-35	-0.55734	1.60389e-31	Excitatory
Otof	1.07925e-35	-0.574871	1.70036e-31	Excitatory
Mdn1	1.27442e-35	-0.493445	2.00784e-31	Excitatory
Mid1	1.42935e-35	0.448802	2.25194e-31	Excitatory
Neat1	1.66237e-35	0.48812	2.61906e-31	Excitatory
Adgrl1	8.12575e-35	-0.506518	1.28021e-30	Excitatory
Ntm	2.25252e-34	0.511694	3.54885e-30	Excitatory
Dkk3	2.46285e-34	0.489454	3.88021e-30	Excitatory
Arhgap33	7.03013e-34	-0.515976	1.1076e-29	Excitatory
Nbea	1.65327e-33	-0.337536	2.60472e-29	Excitatory
Nav1	1.79956e-33	-0.4656	2.83521e-29	Excitatory
A830036E02Rik	2.24783e-33	-0.579365	3.54145e-29	Excitatory
mt-Atp8	1.55296e-32	0.421498	2.44668e-28	Excitatory
Smg1	1.7063e-32	-0.390752	2.68828e-28	Excitatory
Slc1a2	2.89356e-32	0.470707	4.55881e-28	Excitatory
Igfbp5	2.91975e-32	0.520192	4.60006e-28	Excitatory
Ryr3	3.66332e-32	-0.498853	5.77157e-28	Excitatory
Trank1	4.29272e-32	-0.247856	6.76318e-28	Excitatory
Pcdh15	4.43757e-32	0.425254	6.99139e-28	Excitatory
Ccdc88a	8.12572e-32	-0.37067	1.28021e-27	Excitatory
Myo9a	1.05935e-31	-0.44083	1.669e-27	Excitatory
mt-Nd1	4.33854e-31	0.675525	6.83537e-27	Excitatory
Elavl3	1.34566e-30	-0.433404	2.12009e-26	Excitatory
Cntnap5a	2.2075e-30	-0.487056	3.47791e-26	Excitatory
mt-Nd2	2.5218e-30	0.696219	3.97309e-26	Excitatory
Lrrc7	5.65128e-30	-0.369177	8.9036e-26	Excitatory
mt-Nd4l	9.04929e-30	0.438957	1.42571e-25	Excitatory
Ubr5	9.66776e-30	-0.393191	1.52316e-25	Excitatory
Satb1	1.07225e-29	0.404818	1.68933e-25	Excitatory
Dmxl2	1.32086e-29	-0.427758	2.08102e-25	Excitatory
Herc1	2.31842e-29	-0.323687	3.65268e-25	Excitatory
Fth1	4.93163e-29	0.467693	7.76979e-25	Excitatory
Ddx5	5.21801e-29	-0.299719	8.22097e-25	Excitatory
Sgcz	5.82022e-29	0.476607	9.16975e-25	Excitatory
Rock1	2.34637e-28	-0.430435	3.69671e-24	Excitatory
Cplx2	3.18014e-28	0.476826	5.01031e-24	Excitatory
Thy1	3.31916e-28	0.460407	5.22933e-24	Excitatory
Cttnbp2	3.90249e-28	-0.312322	6.14837e-24	Excitatory
Csmd3	5.40221e-28	-0.421852	8.51119e-24	Excitatory
Pacsin1	5.55618e-28	-0.402249	8.75376e-24	Excitatory
Igsf9b	1.31351e-27	0.384231	2.06944e-23	Excitatory
Dnmt3a	1.37796e-27	-0.408735	2.17098e-23	Excitatory
mt-Cytb	1.81237e-27	0.70578	2.85539e-23	Excitatory
Stmn1	3.21488e-27	0.431591	5.06504e-23	Excitatory
Robo3	7.54987e-27	0.397887	1.18948e-22	Excitatory
Cdc42bpa	8.8794e-27	-0.330742	1.39895e-22	Excitatory
Dync2h1	9.23312e-27	-0.453086	1.45468e-22	Excitatory
Acvr2a	2.27375e-26	-0.422904	3.58229e-22	Excitatory
Adgrb1	2.624e-26	-0.378496	4.13411e-22	Excitatory
Tafa1	6.67989e-26	-0.42412	1.05242e-21	Excitatory
Birc6	6.96311e-26	-0.391464	1.09704e-21	Excitatory
Kmt2a	1.3121e-25	-0.270236	2.06722e-21	Excitatory
Mical2	1.87063e-25	0.296428	2.94718e-21	Excitatory
Snrnp48	1.00921e-24	-0.428	1.59001e-20	Excitatory
Jph4	1.40399e-24	-0.38116	2.21199e-20	Excitatory
Ptprn	1.52248e-24	-0.370168	2.39867e-20	Excitatory
Aifm3	1.86723e-24	0.408436	2.94183e-20	Excitatory
Smpd4	2.17342e-24	-0.431009	3.42423e-20	Excitatory
Huwe1	3.15078e-24	-0.336323	4.96405e-20	Excitatory
Cplane1	5.62313e-24	-0.364347	8.85925e-20	Excitatory
Cacna1a	8.61436e-24	-0.339655	1.35719e-19	Excitatory
Rapgef5	1.98489e-23	-0.45	3.12719e-19	Excitatory
Grm5	2.03981e-23	-0.324736	3.21371e-19	Excitatory
Plxnd1	9.5057e-23	-0.486078	1.49762e-18	Excitatory
Kmt2c	1.05581e-22	-0.373566	1.66343e-18	Excitatory
Akap9	1.38605e-22	-0.424756	2.18373e-18	Excitatory
Cpne6	1.40558e-22	-0.346372	2.21448e-18	Excitatory
Nrp2	1.68461e-22	-0.407038	2.6541e-18	Excitatory
Atp2b4	2.32948e-22	-0.415591	3.67009e-18	Excitatory
Pten	2.34496e-22	0.391107	3.69448e-18	Excitatory
Sptbn1	2.96532e-22	-0.277861	4.67186e-18	Excitatory
Ccnl1	2.98515e-22	-0.389805	4.70311e-18	Excitatory
Zfhx2	3.53682e-22	-0.426812	5.57226e-18	Excitatory
Reln	4.43482e-22	-0.472555	6.98705e-18	Excitatory
Usp34	4.99583e-22	-0.299498	7.87092e-18	Excitatory
Atp1b1	6.10428e-22	0.357378	9.6173e-18	Excitatory
Ddx17	1.30036e-21	-0.271755	2.04872e-17	Excitatory
Celf2	1.39441e-21	-0.143332	2.1969e-17	Excitatory
Grk3	2.06229e-21	-0.412521	3.24914e-17	Excitatory
Elfn2	2.21358e-21	-0.413381	3.4875e-17	Excitatory
Eml6	2.24219e-21	-0.417251	3.53257e-17	Excitatory
Tcerg1	2.33989e-21	-0.398956	3.6865e-17	Excitatory
Ptprz1	2.36339e-21	-0.363408	3.72353e-17	Excitatory
Chuk	2.78436e-21	-0.38056	4.38675e-17	Excitatory
Sptan1	2.94734e-21	-0.273414	4.64354e-17	Excitatory
Zmat4	3.82978e-21	0.389901	6.03382e-17	Excitatory
AY036118	3.8467e-21	0.339826	6.06048e-17	Excitatory
Opcml	4.85504e-21	0.424768	7.64912e-17	Excitatory
Ly6h	8.61848e-21	-0.431114	1.35784e-16	Excitatory
9530059O14Rik	1.0242e-20	-0.37171	1.61363e-16	Excitatory
Rnf165	1.43352e-20	-0.377352	2.2585e-16	Excitatory
Srrm1	2.74828e-20	-0.254725	4.32992e-16	Excitatory
Tnrc6a	2.91819e-20	-0.360624	4.5976e-16	Excitatory
Sbno1	4.09892e-20	-0.337924	6.45784e-16	Excitatory
Psip1	4.64526e-20	-0.360195	7.31861e-16	Excitatory
Camkv	4.85147e-20	-0.367646	7.64349e-16	Excitatory
App	5.38789e-20	0.319083	8.48862e-16	Excitatory
Per1	5.41388e-20	-0.418863	8.52958e-16	Excitatory
Dlgap1	5.4686e-20	-0.252528	8.61578e-16	Excitatory
Hlf	6.008e-20	0.373102	9.4656e-16	Excitatory
Negr1	6.24922e-20	-0.322353	9.84564e-16	Excitatory
Chgb	6.88684e-20	0.23905	1.08502e-15	Excitatory
Sfpq	7.97191e-20	-0.271123	1.25597e-15	Excitatory
Calm1	8.45904e-20	0.380599	1.33272e-15	Excitatory
Tmem63b	9.21899e-20	-0.347624	1.45245e-15	Excitatory
Zranb2	1.12622e-19	-0.196254	1.77436e-15	Excitatory
Kmt2e	1.34755e-19	-0.328331	2.12307e-15	Excitatory
Smarca1	1.64043e-19	-0.410704	2.5845e-15	Excitatory
Dgkg	1.95816e-19	-0.396286	3.08507e-15	Excitatory
Pde4a	2.79669e-19	-0.442683	4.40618e-15	Excitatory
Kif1b	3.16471e-19	-0.263149	4.986e-15	Excitatory
Srrt	3.7641e-19	-0.317786	5.93034e-15	Excitatory
B230209E15Rik	4.54064e-19	0.294817	7.15378e-15	Excitatory
Atrx	5.53249e-19	-0.272126	8.71643e-15	Excitatory
Nfib	6.54206e-19	-0.36373	1.0307e-14	Excitatory
Srsf9	8.35991e-19	-0.350522	1.3171e-14	Excitatory
Gramd1a	9.60481e-19	-0.395572	1.51324e-14	Excitatory
Baiap2	1.23501e-18	-0.326813	1.94576e-14	Excitatory
Pak7	1.2858e-18	0.329482	2.02577e-14	Excitatory
Lmo7	1.4252e-18	-0.380438	2.2454e-14	Excitatory
Ryr2	1.66949e-18	-0.238795	2.63028e-14	Excitatory
Gda	2.05927e-18	-0.338351	3.24437e-14	Excitatory
Tmsb4x	2.13082e-18	0.370137	3.35711e-14	Excitatory
Rock2	2.36105e-18	-0.312707	3.71983e-14	Excitatory
Chst1	2.74372e-18	-0.423469	4.32273e-14	Excitatory
Bdp1	2.87905e-18	-0.38648	4.53594e-14	Excitatory
Paxbp1	4.16071e-18	-0.304015	6.5552e-14	Excitatory
Snrnp70	4.23108e-18	-0.169632	6.66607e-14	Excitatory
Fermt2	4.32855e-18	-0.365806	6.81964e-14	Excitatory
Dlgap4	4.75343e-18	-0.388674	7.48902e-14	Excitatory
Map2	5.73009e-18	-0.262835	9.02776e-14	Excitatory
Pdgfa	5.75739e-18	-0.375883	9.07077e-14	Excitatory
Actn4	5.83277e-18	-0.397862	9.18953e-14	Excitatory
Ndrg4	6.23759e-18	-0.295418	9.82733e-14	Excitatory
Glul	7.35979e-18	0.367773	1.15954e-13	Excitatory
Camk2b	7.51479e-18	-0.3189	1.18396e-13	Excitatory
Ntng1	9.07828e-18	-0.471482	1.43028e-13	Excitatory
Hnrnph1	1.0328e-17	-0.31066	1.62717e-13	Excitatory
Srsf5	1.06496e-17	-0.274624	1.67785e-13	Excitatory
Ak5	1.14783e-17	-0.326342	1.80841e-13	Excitatory
Clk1	1.35054e-17	-0.290581	2.12778e-13	Excitatory
Slc24a2	2.13815e-17	0.347407	3.36865e-13	Excitatory
Ctsb	2.75982e-17	0.32492	4.3481e-13	Excitatory
Rreb1	3.09531e-17	-0.394865	4.87666e-13	Excitatory
Crmp1	4.07967e-17	-0.348646	6.42752e-13	Excitatory
Cntn3	4.1711e-17	0.32382	6.57157e-13	Excitatory
Pcm1	4.56917e-17	-0.319292	7.19873e-13	Excitatory
Nipbl	5.53716e-17	-0.348008	8.72379e-13	Excitatory
Ntrk3	6.62376e-17	-0.283093	1.04357e-12	Excitatory
Nek1	6.63307e-17	-0.385292	1.04504e-12	Excitatory
Syt1	7.4692e-17	0.202638	1.17677e-12	Excitatory
Dlg4	8.2184e-17	-0.324857	1.29481e-12	Excitatory
4932438A13Rik	8.64015e-17	-0.312533	1.36126e-12	Excitatory
Gigyf1	1.02891e-16	-0.394645	1.62105e-12	Excitatory
Hnrnpl	1.09047e-16	-0.329449	1.71803e-12	Excitatory
Usp7	1.13077e-16	-0.330957	1.78153e-12	Excitatory
Adgra1	1.34385e-16	-0.403758	2.11723e-12	Excitatory
Pkd1	2.01931e-16	-0.333981	3.18142e-12	Excitatory
Rbm5	2.03767e-16	-0.23375	3.21035e-12	Excitatory
H3f3b	2.68633e-16	0.352346	4.23232e-12	Excitatory
Faah	2.81102e-16	-0.346968	4.42877e-12	Excitatory
Ankhd1	3.63885e-16	-0.32666	5.733e-12	Excitatory
Epha5	4.22807e-16	0.292463	6.66133e-12	Excitatory
Itm2b	5.24417e-16	0.329646	8.26218e-12	Excitatory
Eif4g1	5.42655e-16	-0.352496	8.54952e-12	Excitatory
Tra2b	5.59535e-16	-0.334537	8.81547e-12	Excitatory
Eml5	5.67748e-16	-0.302029	8.94487e-12	Excitatory
Dgkb	6.20182e-16	-0.365671	9.77097e-12	Excitatory
Adam15	7.9987e-16	-0.35226	1.26019e-11	Excitatory
Grik2	8.50947e-16	-0.363298	1.34067e-11	Excitatory
Bin1	9.25423e-16	-0.309675	1.458e-11	Excitatory
Malat1	1.04404e-15	0.105787	1.64489e-11	Excitatory
Lars2	1.04613e-15	0.283109	1.64818e-11	Excitatory
Slf2	1.36274e-15	-0.339369	2.147e-11	Excitatory
Zbtb7a	1.39842e-15	-0.338268	2.20321e-11	Excitatory
Ttc14	1.65713e-15	-0.181392	2.6108e-11	Excitatory
Map7d1	2.14695e-15	0.320612	3.38251e-11	Excitatory
Gon4l	2.3508e-15	-0.329734	3.70368e-11	Excitatory
Dst	2.38312e-15	-0.18688	3.75461e-11	Excitatory
Pkp4	2.58163e-15	-0.338158	4.06735e-11	Excitatory
Mir124a-1hg	2.64948e-15	0.235952	4.17426e-11	Excitatory
Atp1a2	2.65977e-15	0.260082	4.19046e-11	Excitatory
Gpi1	2.78668e-15	-0.331865	4.39041e-11	Excitatory
L1cam	2.91038e-15	-0.377826	4.5853e-11	Excitatory
Dock3	3.5726e-15	-0.314801	5.62863e-11	Excitatory
Enpp2	4.05992e-15	0.287417	6.39641e-11	Excitatory
Gabra1	4.1015e-15	0.307817	6.46192e-11	Excitatory
Pdzrn4	4.37809e-15	-0.343807	6.89768e-11	Excitatory
A230006K03Rik	7.07704e-15	0.329319	1.11499e-10	Excitatory
Ubp1	7.10142e-15	-0.346229	1.11883e-10	Excitatory
Tnr	7.53736e-15	-0.343421	1.18751e-10	Excitatory
Dnajb5	9.47317e-15	-0.349454	1.4925e-10	Excitatory
Zcchc18	9.55864e-15	-0.33446	1.50596e-10	Excitatory
Gm44643	9.81887e-15	0.299663	1.54696e-10	Excitatory
Rfx1	1.12679e-14	-0.32362	1.77525e-10	Excitatory
Usp48	1.12991e-14	-0.324789	1.78018e-10	Excitatory
Rnf112	1.14958e-14	-0.334127	1.81116e-10	Excitatory
Hnrnpr	1.23831e-14	-0.258999	1.95096e-10	Excitatory
Sltm	1.24757e-14	-0.264875	1.96554e-10	Excitatory
Pou2f2	1.49179e-14	-0.390802	2.35031e-10	Excitatory
Anapc5	1.58605e-14	-0.342758	2.49882e-10	Excitatory
Mpdz	1.63928e-14	-0.342604	2.58269e-10	Excitatory
mt-Atp6	1.69725e-14	0.684994	2.67402e-10	Excitatory
Epb41l4b	1.71113e-14	-0.315745	2.69588e-10	Excitatory
Tmem108	1.9921e-14	0.301873	3.13855e-10	Excitatory
Rsrp1	2.01779e-14	-0.187212	3.17903e-10	Excitatory
Ildr2	2.0887e-14	-0.343197	3.29075e-10	Excitatory
Epha6	2.27445e-14	-0.342709	3.58339e-10	Excitatory
Cyfip2	2.96418e-14	-0.309851	4.67007e-10	Excitatory
mt-Co2	3.35522e-14	0.653192	5.28614e-10	Excitatory
Fut9	3.3708e-14	0.377769	5.31069e-10	Excitatory
Hnrnpdl	3.75273e-14	-0.255655	5.91243e-10	Excitatory
Anks1b	4.18107e-14	-0.241017	6.58728e-10	Excitatory
Dmtf1	4.54247e-14	-0.301963	7.15665e-10	Excitatory
Bod1l	4.65179e-14	-0.333952	7.32889e-10	Excitatory
Diaph2	5.17929e-14	-0.347052	8.15997e-10	Excitatory
Nktr	5.77441e-14	-0.1951	9.09758e-10	Excitatory
Ubn2	5.9748e-14	-0.2557	9.41329e-10	Excitatory
Usp11	6.35017e-14	-0.327965	1.00047e-09	Excitatory
Ylpm1	6.55873e-14	-0.276347	1.03333e-09	Excitatory
Cbl	7.39321e-14	-0.278148	1.1648e-09	Excitatory
Matk	8.102e-14	-0.293731	1.27647e-09	Excitatory
Jag2	1.09292e-13	-0.335233	1.72189e-09	Excitatory
Tanc2	1.14479e-13	-0.276451	1.80362e-09	Excitatory
Celsr3	1.1604e-13	-0.309799	1.82821e-09	Excitatory
Erc2	1.17246e-13	-0.239087	1.84721e-09	Excitatory
Bptf	1.39179e-13	-0.269081	2.19277e-09	Excitatory
Ccnl2	1.46177e-13	-0.285263	2.30302e-09	Excitatory
Abcc5	1.54664e-13	-0.247138	2.43674e-09	Excitatory
Prpf38b	1.71727e-13	0.287819	2.70555e-09	Excitatory
Ubr4	1.97712e-13	-0.313398	3.11495e-09	Excitatory
2010300C02Rik	2.16781e-13	-0.329868	3.41538e-09	Excitatory
Spata7	2.26696e-13	0.296838	3.5716e-09	Excitatory
Kcnh7	2.37254e-13	0.265419	3.73794e-09	Excitatory
Pnn	2.49932e-13	-0.266037	3.93768e-09	Excitatory
Frrs1l	2.63469e-13	0.319637	4.15095e-09	Excitatory
Mark2	2.63502e-13	-0.32381	4.15148e-09	Excitatory
Gls	2.82943e-13	-0.215058	4.45777e-09	Excitatory
Arhgef28	3.16602e-13	-0.340107	4.98806e-09	Excitatory
Plxna2	3.31669e-13	-0.299347	5.22544e-09	Excitatory
Grik5	3.35737e-13	-0.317857	5.28953e-09	Excitatory
Kmt2d	3.98913e-13	-0.32445	6.28487e-09	Excitatory
Gpm6b	4.27221e-13	0.311921	6.73087e-09	Excitatory
Rnpc3	4.40235e-13	-0.301246	6.9359e-09	Excitatory
Nptxr	5.03351e-13	-0.335466	7.93029e-09	Excitatory
Hectd4	5.14125e-13	-0.295401	8.10004e-09	Excitatory
Sh3gl2	5.45549e-13	0.249504	8.59512e-09	Excitatory
Ank3	5.79118e-13	-0.16231	9.124e-09	Excitatory
Acap2	5.94033e-13	-0.318178	9.35899e-09	Excitatory
Trp53bp1	8.5271e-13	-0.345412	1.34345e-08	Excitatory
Gprasp1	8.74008e-13	-0.281077	1.377e-08	Excitatory
B3gat1	1.11538e-12	-0.314556	1.75727e-08	Excitatory
Cpe	1.13694e-12	0.257545	1.79125e-08	Excitatory
Cabin1	1.17509e-12	-0.349701	1.85135e-08	Excitatory
Nemf	1.38775e-12	-0.308357	2.18641e-08	Excitatory
Khdrbs3	1.46597e-12	0.204005	2.30964e-08	Excitatory
Fam50a	1.51655e-12	0.245349	2.38933e-08	Excitatory
Rbm26	1.56249e-12	-0.273165	2.46171e-08	Excitatory
Xpo1	1.57594e-12	-0.315133	2.48289e-08	Excitatory
Pcdh10	1.72134e-12	0.271738	2.71198e-08	Excitatory
Kcnh3	1.77092e-12	-0.321276	2.79008e-08	Excitatory
Rbfox2	1.86624e-12	-0.275893	2.94027e-08	Excitatory
Akap8l	1.95866e-12	-0.170196	3.08588e-08	Excitatory
Ppia	2.32002e-12	0.313704	3.65519e-08	Excitatory
Rgl2	2.35802e-12	-0.342927	3.71506e-08	Excitatory
Per3	2.75974e-12	0.256973	4.34797e-08	Excitatory
Nsd1	3.5915e-12	-0.274726	5.65841e-08	Excitatory
Chka	3.69288e-12	-0.27458	5.81813e-08	Excitatory
Lmo4	4.20161e-12	0.287248	6.61964e-08	Excitatory
Phip	4.2213e-12	-0.241593	6.65065e-08	Excitatory
U2surp	4.41024e-12	-0.271598	6.94834e-08	Excitatory
Cbarp	4.4546e-12	-0.294894	7.01823e-08	Excitatory
Srsf11	4.70848e-12	-0.181663	7.41821e-08	Excitatory
Epha4	4.72654e-12	0.273735	7.44667e-08	Excitatory
2610507B11Rik	4.77755e-12	-0.345149	7.52703e-08	Excitatory
Usp4	4.80564e-12	-0.326324	7.57129e-08	Excitatory
Dzip3	4.88209e-12	-0.303261	7.69173e-08	Excitatory
Chl1	5.13792e-12	-0.277372	8.09479e-08	Excitatory
Fcho1	5.432e-12	-0.30545	8.55812e-08	Excitatory
Snx32	6.89991e-12	0.277614	1.08708e-07	Excitatory
Traf3ip1	6.9904e-12	0.251115	1.10134e-07	Excitatory
Cbx6	7.24924e-12	-0.295894	1.14212e-07	Excitatory
Gripap1	7.24964e-12	-0.317908	1.14218e-07	Excitatory
R3hdm4	7.37546e-12	-0.279065	1.162e-07	Excitatory
Xkr6	7.82222e-12	0.231594	1.23239e-07	Excitatory
Dpy19l1	9.0577e-12	0.267754	1.42704e-07	Excitatory
Tsga10	1.00887e-11	-0.288332	1.58948e-07	Excitatory
Vps13c	1.01371e-11	-0.28503	1.5971e-07	Excitatory
Mafg	1.12947e-11	-0.26174	1.77947e-07	Excitatory
Trim9	1.13607e-11	-0.214914	1.78987e-07	Excitatory
Ttyh1	1.18321e-11	-0.257757	1.86415e-07	Excitatory
Cers4	1.29919e-11	-0.255047	2.04688e-07	Excitatory
Ripor2	1.32638e-11	-0.29268	2.08971e-07	Excitatory
Rasgrp1	1.34411e-11	0.237553	2.11764e-07	Excitatory
Ptprd	1.422e-11	-0.12828	2.24036e-07	Excitatory
Ccar1	1.63e-11	-0.29827	2.56806e-07	Excitatory
Frmd4a	1.66989e-11	-0.254766	2.63092e-07	Excitatory
Slc25a4	1.6722e-11	0.296133	2.63455e-07	Excitatory
Limk2	1.7609e-11	-0.319627	2.7743e-07	Excitatory
Zfp638	1.87964e-11	-0.261418	2.96138e-07	Excitatory
Cox7c	2.02894e-11	0.306991	3.1966e-07	Excitatory
Unc13b	2.22677e-11	-0.298978	3.50828e-07	Excitatory
Scai	2.23748e-11	0.297626	3.52514e-07	Excitatory
Scd2	2.25311e-11	0.266496	3.54978e-07	Excitatory
Ddx23	2.36767e-11	0.190569	3.73027e-07	Excitatory
Camk2a	2.40497e-11	-0.19106	3.78903e-07	Excitatory
Slc6a7	2.44189e-11	-0.31823	3.8472e-07	Excitatory
Actn1	2.55986e-11	-0.34162	4.03307e-07	Excitatory
Ubc	2.64707e-11	0.234085	4.17046e-07	Excitatory
Kcna1	2.78932e-11	0.295447	4.39458e-07	Excitatory
Mpp2	2.80853e-11	-0.315937	4.42484e-07	Excitatory
Ncam2	2.90571e-11	-0.315149	4.57795e-07	Excitatory
Dip2c	2.94508e-11	-0.283709	4.63997e-07	Excitatory
Usp24	3.02875e-11	-0.293251	4.7718e-07	Excitatory
Tcf4	3.14317e-11	0.290445	4.95206e-07	Excitatory
Arhgef2	3.77125e-11	-0.305794	5.9416e-07	Excitatory
Cux2	3.79743e-11	0.131623	5.98285e-07	Excitatory
Myo6	4.18227e-11	0.21973	6.58917e-07	Excitatory
Scaper	4.242e-11	-0.2991	6.68328e-07	Excitatory
Unc79	4.56974e-11	-0.29414	7.19962e-07	Excitatory
Usp35	4.59117e-11	0.24941	7.2334e-07	Excitatory
BC005624	4.60307e-11	0.195869	7.25213e-07	Excitatory
Svip	4.70238e-11	0.214492	7.4086e-07	Excitatory
Ap3d1	4.89878e-11	-0.252163	7.71803e-07	Excitatory
Hmgcr	4.9655e-11	-0.281765	7.82315e-07	Excitatory
Soga3	5.07698e-11	-0.233189	7.99878e-07	Excitatory
Ryr1	5.12477e-11	-0.348937	8.07407e-07	Excitatory
Nvl	5.20736e-11	-0.262343	8.2042e-07	Excitatory
Plekha5	5.25845e-11	-0.281594	8.28469e-07	Excitatory
Lnpk	5.93277e-11	0.272836	9.34708e-07	Excitatory
Rhot2	6.53972e-11	-0.298664	1.03033e-06	Excitatory
Cfap69	6.75535e-11	-0.240887	1.06431e-06	Excitatory
Ddx46	6.83963e-11	-0.260482	1.07758e-06	Excitatory
Chd8	7.81414e-11	-0.287541	1.23112e-06	Excitatory
Csnk1e	8.01138e-11	-0.34046	1.26219e-06	Excitatory
Tasor	9.04751e-11	-0.265142	1.42543e-06	Excitatory
Hnrnpm	9.09146e-11	0.210747	1.43236e-06	Excitatory
Atn1	9.84514e-11	0.225572	1.5511e-06	Excitatory
Ppfibp1	9.90184e-11	-0.335493	1.56003e-06	Excitatory
Chd4	1.02802e-10	-0.243002	1.61964e-06	Excitatory
P3h3	1.06974e-10	-0.272185	1.68538e-06	Excitatory
Napg	1.07506e-10	-0.304933	1.69375e-06	Excitatory
Gnl3l	1.23764e-10	-0.281909	1.9499e-06	Excitatory
Epb41	1.36529e-10	0.196144	2.15101e-06	Excitatory
Acsl3	1.38389e-10	0.227808	2.18032e-06	Excitatory
Synpo	1.45313e-10	-0.264236	2.28941e-06	Excitatory
Ank2	1.46457e-10	-0.132514	2.30742e-06	Excitatory
Prrc2a	1.57218e-10	-0.290923	2.47696e-06	Excitatory
Ltbp4	1.57969e-10	-0.27919	2.4888e-06	Excitatory
Sirt7	1.68328e-10	-0.300722	2.65201e-06	Excitatory
Cnnm1	1.68559e-10	-0.273059	2.65565e-06	Excitatory
Csrnp3	2.06665e-10	0.256664	3.25601e-06	Excitatory
Ltn1	2.21867e-10	-0.300969	3.49552e-06	Excitatory
Sel1l3	2.29486e-10	0.233146	3.61556e-06	Excitatory
Dock9	2.32395e-10	-0.293984	3.66139e-06	Excitatory
Slitrk1	2.43106e-10	0.260793	3.83013e-06	Excitatory
Ash1l	2.47408e-10	-0.253831	3.89791e-06	Excitatory
Dpf1	2.50616e-10	-0.260138	3.94845e-06	Excitatory
Gnl2	2.71065e-10	-0.256835	4.27063e-06	Excitatory
Leng9	2.73729e-10	0.266489	4.3126e-06	Excitatory
mt-Co3	2.82191e-10	0.682255	4.44592e-06	Excitatory
Abca5	2.88326e-10	-0.289234	4.54258e-06	Excitatory
Helz	2.97725e-10	-0.216414	4.69066e-06	Excitatory
Unc5c	3.16281e-10	-0.238945	4.98301e-06	Excitatory
Atp11b	3.80587e-10	-0.293172	5.99615e-06	Excitatory
Vps13b	4.33753e-10	-0.293497	6.83378e-06	Excitatory
Tmem234	4.36701e-10	-0.269919	6.88022e-06	Excitatory
Tial1	4.49879e-10	-0.229733	7.08785e-06	Excitatory
Rapgef6	5.33292e-10	-0.262431	8.40201e-06	Excitatory
Kcnq2	5.41397e-10	-0.233309	8.52972e-06	Excitatory
Dpp6	5.52468e-10	-0.262123	8.70413e-06	Excitatory
Ptprf	5.62798e-10	-0.29914	8.86688e-06	Excitatory
Cacna2d1	6.56189e-10	-0.242359	1.03383e-05	Excitatory
H2afy	6.80463e-10	-0.249406	1.07207e-05	Excitatory
Dync1h1	6.87481e-10	-0.183371	1.08313e-05	Excitatory
Dlgap2	7.08934e-10	-0.295187	1.11693e-05	Excitatory
Mib2	7.36084e-10	-0.289512	1.1597e-05	Excitatory
Fkbp2	7.52241e-10	-0.301217	1.18516e-05	Excitatory
Brwd1	8.00196e-10	-0.236835	1.26071e-05	Excitatory
Enox1	8.43679e-10	-0.289342	1.32922e-05	Excitatory
Golga4	8.6697e-10	-0.198239	1.36591e-05	Excitatory
Pitpnm1	8.714e-10	-0.270533	1.37289e-05	Excitatory
Rpl27a	1.05412e-09	0.267115	1.66077e-05	Excitatory
2900097C17Rik	1.10739e-09	0.253501	1.74469e-05	Excitatory
Ncam1	1.12834e-09	-0.222331	1.77771e-05	Excitatory
Stxbp5l	1.19731e-09	-0.206876	1.88636e-05	Excitatory
Ddx55	1.21543e-09	-0.259905	1.91491e-05	Excitatory
Srpk2	1.21856e-09	0.178519	1.91984e-05	Excitatory
Ranbp2	1.2295e-09	-0.254265	1.93707e-05	Excitatory
Elmod1	1.30929e-09	0.246914	2.06278e-05	Excitatory
Psme4	1.33512e-09	-0.274857	2.10347e-05	Excitatory
Actl6b	1.33538e-09	-0.280165	2.10388e-05	Excitatory
Syngap1	1.41889e-09	-0.275097	2.23546e-05	Excitatory
Ralgapa1	1.52183e-09	-0.258096	2.39764e-05	Excitatory
Strn4	1.78375e-09	-0.280151	2.81029e-05	Excitatory
Numbl	1.79172e-09	-0.252514	2.82285e-05	Excitatory
Gm42418	1.94691e-09	1.15324	3.06736e-05	Excitatory
Cebpz	2.00448e-09	-0.296823	3.15805e-05	Excitatory
Ap2b1	2.01358e-09	-0.25869	3.1724e-05	Excitatory
Scn3a	2.01549e-09	-0.276647	3.17541e-05	Excitatory
Slit3	2.05017e-09	-0.264799	3.23005e-05	Excitatory
Hnrnpa2b1	2.1298e-09	-0.156293	3.3555e-05	Excitatory
Lrp8	2.28606e-09	-0.250646	3.60168e-05	Excitatory
Znrf1	2.60016e-09	-0.287778	4.09654e-05	Excitatory
Zeb2	2.66262e-09	0.17701	4.19496e-05	Excitatory
Lrrfip1	2.87368e-09	-0.277498	4.52748e-05	Excitatory
Afdn	2.90086e-09	-0.242817	4.57031e-05	Excitatory
Arpp21	2.90827e-09	0.115793	4.58198e-05	Excitatory
Ube2o	3.96062e-09	-0.283698	6.23996e-05	Excitatory
Acp1	3.97059e-09	0.257749	6.25567e-05	Excitatory
Bsg	4.04911e-09	0.208421	6.37937e-05	Excitatory
Zfpm2	4.10035e-09	0.288323	6.4601e-05	Excitatory
Smc3	4.18577e-09	-0.274547	6.59467e-05	Excitatory
Skiv2l	4.34213e-09	-0.267306	6.84103e-05	Excitatory
Trhde	4.70198e-09	0.20868	7.40797e-05	Excitatory
Scn8a	4.77596e-09	-0.219225	7.52453e-05	Excitatory
Nfasc	4.79081e-09	-0.26692	7.54792e-05	Excitatory
Ica1	4.81226e-09	-0.250235	7.58172e-05	Excitatory
Ubn1	5.1829e-09	-0.272654	8.16566e-05	Excitatory
Adar	5.33296e-09	-0.288029	8.40207e-05	Excitatory
Dapk1	5.35051e-09	-0.275729	8.42973e-05	Excitatory
Zbtb20	5.44623e-09	-0.230485	8.58053e-05	Excitatory
Far1	5.51531e-09	-0.24714	8.68937e-05	Excitatory
Atp8b2	5.5246e-09	-0.292349	8.704e-05	Excitatory
Dok6	5.53985e-09	-0.249095	8.72803e-05	Excitatory
Ajm1	5.60301e-09	-0.323382	8.82754e-05	Excitatory
Rufy2	5.66729e-09	-0.221079	8.92881e-05	Excitatory
Khdrbs2	5.69398e-09	0.223654	8.97086e-05	Excitatory
Zmynd11	5.80396e-09	-0.22219	9.14414e-05	Excitatory
Rasgrf1	6.5344e-09	-0.243325	0.000102949	Excitatory
Dgkz	7.67355e-09	-0.286628	0.000120897	Excitatory
Nrbp2	7.95279e-09	-0.294847	0.000125296	Excitatory
Ankrd33b	8.92751e-09	0.168332	0.000140653	Excitatory
R3hdm2	1.03312e-08	-0.214926	0.000162768	Excitatory
Basp1	1.03982e-08	0.217152	0.000163823	Excitatory
Ints10	1.0415e-08	-0.241328	0.000164089	Excitatory
Shisa7	1.05695e-08	-0.271901	0.000166522	Excitatory
Lcorl	1.1919e-08	-0.231902	0.000187784	Excitatory
Tpr	1.19265e-08	-0.24999	0.000187902	Excitatory
Atxn2l	1.19995e-08	-0.215419	0.000189053	Excitatory
Cep350	1.22282e-08	-0.260791	0.000192656	Excitatory
Gcn1	1.24619e-08	-0.266534	0.000196337	Excitatory
Tspyl4	1.33244e-08	0.164018	0.000209925	Excitatory
Uggt2	1.33912e-08	-0.227165	0.000210978	Excitatory
Appl1	1.40041e-08	-0.252339	0.000220634	Excitatory
Pitpnm2	1.43916e-08	-0.265153	0.000226739	Excitatory
Me3	1.51397e-08	-0.238679	0.000238526	Excitatory
Ice1	1.51712e-08	-0.210191	0.000239023	Excitatory
Pbrm1	1.58797e-08	-0.265778	0.000250184	Excitatory
Ralyl	1.58835e-08	0.212713	0.000250245	Excitatory
Nefm	1.64215e-08	0.174005	0.00025872	Excitatory
Tmx4	1.64709e-08	0.224707	0.000259499	Excitatory
Esyt2	1.67984e-08	-0.254368	0.000264659	Excitatory
Syn2	1.71252e-08	0.231526	0.000269808	Excitatory
Ube4a	1.71265e-08	-0.244056	0.000269828	Excitatory
Sntb2	1.75907e-08	0.255908	0.000277142	Excitatory
Vsnl1	1.78571e-08	0.199898	0.000281338	Excitatory
Lrp1	1.7983e-08	-0.266298	0.000283322	Excitatory
Peg3	1.86737e-08	-0.166614	0.000294204	Excitatory
Flnb	1.88707e-08	-0.282445	0.000297308	Excitatory
Cadm2	1.90931e-08	0.229285	0.000300813	Excitatory
Hsph1	2.01534e-08	-0.256871	0.000317516	Excitatory
Dennd1b	2.082e-08	0.183938	0.000328018	Excitatory
Cacna1d	2.12824e-08	-0.185809	0.000335305	Excitatory
Wdr13	2.27831e-08	-0.245971	0.000358947	Excitatory
Rskr	2.36934e-08	0.184927	0.00037329	Excitatory
Cdh11	2.50187e-08	0.205902	0.000394169	Excitatory
Atrnl1	2.71994e-08	-0.221528	0.000428527	Excitatory
Syncrip	2.95004e-08	-0.231986	0.000464778	Excitatory
Ep400	2.98601e-08	-0.290238	0.000470445	Excitatory
Ralgps2	3.05183e-08	-0.219462	0.000480815	Excitatory
Ttc4	3.09709e-08	-0.227255	0.000487946	Excitatory
Ap3b2	3.24019e-08	0.171141	0.000510492	Excitatory
Mapk8ip1	3.27686e-08	-0.206368	0.000516269	Excitatory
Pclo	3.50206e-08	-0.148685	0.000551749	Excitatory
Cpeb4	3.63155e-08	-0.264995	0.000572151	Excitatory
Ssbp4	4.038e-08	-0.203385	0.000636187	Excitatory
Taf1	4.07296e-08	-0.247049	0.000641695	Excitatory
Myt1l	4.07766e-08	-0.190676	0.000642435	Excitatory
Qk	4.14863e-08	0.256746	0.000653616	Excitatory
Cep104	4.18613e-08	-0.2694	0.000659524	Excitatory
Phf20l1	4.30006e-08	-0.157508	0.000677475	Excitatory
Drp2	4.58261e-08	-0.254832	0.000721991	Excitatory
Nxf1	4.87688e-08	-0.247924	0.000768353	Excitatory
Tro	5.2565e-08	-0.254092	0.000828161	Excitatory
Snap25	5.69252e-08	0.156767	0.000896856	Excitatory
Rhobtb2	6.40812e-08	-0.20868	0.0010096	Excitatory
Trpm7	6.64272e-08	-0.237986	0.00104656	Excitatory
Rasa1	6.69071e-08	-0.226271	0.00105412	Excitatory
Gpm6a	6.70251e-08	0.213541	0.00105598	Excitatory
Sorbs1	6.74772e-08	-0.197242	0.0010631	Excitatory
Tia1	6.8165e-08	-0.116405	0.00107394	Excitatory
Trpc4ap	7.10829e-08	-0.219529	0.00111991	Excitatory
Kdm1a	7.1198e-08	-0.254356	0.00112172	Excitatory
Pde4d	7.16752e-08	0.194964	0.00112924	Excitatory
Sez6	7.22394e-08	-0.254401	0.00113813	Excitatory
Wscd2	7.57762e-08	-0.213568	0.00119385	Excitatory
Ptpre	7.69817e-08	-0.195854	0.00121285	Excitatory
Tars2	7.77272e-08	-0.220443	0.00122459	Excitatory
Srcin1	8.3183e-08	-0.175039	0.00131055	Excitatory
Slk	8.43938e-08	-0.262355	0.00132963	Excitatory
Klhl3	8.49465e-08	-0.266742	0.00133833	Excitatory
Kcnc3	8.52214e-08	-0.271706	0.00134266	Excitatory
Banp	8.54427e-08	-0.260086	0.00134615	Excitatory
Srrm4	8.98659e-08	0.153791	0.00141584	Excitatory
Ncor1	9.78297e-08	-0.211557	0.00154131	Excitatory
Clk3	1.07858e-07	-0.245844	0.00169931	Excitatory
Psap	1.11337e-07	0.228573	0.00175411	Excitatory
Setd2	1.18879e-07	-0.252514	0.00187294	Excitatory
Crebbp	1.2166e-07	-0.231079	0.00191675	Excitatory
Shc2	1.24339e-07	-0.231397	0.00195897	Excitatory
Yeats2	1.26716e-07	-0.26808	0.0019964	Excitatory
Fam120a	1.27289e-07	-0.245833	0.00200544	Excitatory
Sf1	1.35157e-07	-0.25481	0.0021294	Excitatory
Morf4l1	1.43671e-07	0.167401	0.00226353	Excitatory
Fryl	1.48086e-07	-0.26082	0.0023331	Excitatory
Mink1	1.53029e-07	-0.229797	0.00241097	Excitatory
Usp3	1.73503e-07	-0.24815	0.00273353	Excitatory
Eif4a1	1.73533e-07	-0.224736	0.00273401	Excitatory
Stag1	1.77562e-07	-0.212128	0.00279749	Excitatory
Ptms	1.80198e-07	0.154352	0.00283902	Excitatory
Chpt1	1.88898e-07	0.219972	0.00297609	Excitatory
Zc3h7a	2.00119e-07	-0.246874	0.00315288	Excitatory
Rnps1	2.06579e-07	-0.242234	0.00325465	Excitatory
Ptpn1	2.17709e-07	-0.221114	0.00343001	Excitatory
Nebl	2.21887e-07	-0.210987	0.00349582	Excitatory
D130043K22Rik	2.22987e-07	-0.234217	0.00351316	Excitatory
Mir100hg	2.25236e-07	-0.228695	0.00354859	Excitatory
Slc12a5	2.35946e-07	-0.235865	0.00371734	Excitatory
Cux1	2.42e-07	0.166974	0.00381272	Excitatory
Tpm3	2.49685e-07	-0.231453	0.00393378	Excitatory
Arap2	2.51995e-07	-0.256785	0.00397018	Excitatory
Trpm3	2.56089e-07	-0.245446	0.00403469	Excitatory
Ilf3	2.56954e-07	-0.222887	0.00404832	Excitatory
Serinc1	2.63417e-07	0.222717	0.00415014	Excitatory
Farp1	2.74403e-07	-0.279919	0.00432322	Excitatory
Tspan17	2.74746e-07	0.136879	0.00432862	Excitatory
Fam193a	2.77677e-07	-0.235833	0.00437481	Excitatory
Ddx10	2.92778e-07	-0.267748	0.00461272	Excitatory
Mxd4	2.96841e-07	-0.259652	0.00467674	Excitatory
Rasgef1a	3.0889e-07	-0.243086	0.00486656	Excitatory
Brd2	3.12166e-07	-0.226891	0.00491817	Excitatory
Zmiz2	3.18129e-07	-0.271113	0.00501213	Excitatory
Ptk2b	3.20078e-07	-0.233776	0.00504283	Excitatory
Runx1t1	3.24897e-07	0.215521	0.00511875	Excitatory
Adgrb2	3.2929e-07	-0.225525	0.00518797	Excitatory
Erlec1	3.34247e-07	-0.205011	0.00526606	Excitatory
Agrn	3.58269e-07	-0.251082	0.00564452	Excitatory
Rfx3	3.61213e-07	-0.214726	0.00569091	Excitatory
Nrcam	3.72417e-07	-0.153096	0.00586743	Excitatory
Smg9	3.72807e-07	-0.237731	0.00587357	Excitatory
Setx	3.78057e-07	-0.228575	0.00595629	Excitatory
Dlk2	3.81476e-07	-0.224546	0.00601016	Excitatory
Fnbp4	3.82848e-07	-0.254123	0.00603177	Excitatory
Man1a2	4.01928e-07	-0.246216	0.00633238	Excitatory
Cep83	4.27126e-07	-0.269189	0.00672936	Excitatory
Rasal1	4.47404e-07	-0.231207	0.00704884	Excitatory
Mast4	4.54803e-07	0.173785	0.00716542	Excitatory
Tecr	4.75202e-07	0.178584	0.0074868	Excitatory
Hspa8	4.95574e-07	-0.176818	0.00780776	Excitatory
Mprip	5.06396e-07	-0.188756	0.00797827	Excitatory
Caskin1	5.51042e-07	-0.264761	0.00868166	Excitatory
Ubr3	5.74067e-07	-0.247031	0.00904442	Excitatory
Sh3glb2	5.94354e-07	-0.238826	0.00936405	Excitatory
Larp1	6.00252e-07	-0.260777	0.00945698	Excitatory
Thoc2	6.10262e-07	-0.223636	0.00961467	Excitatory
Trim2	6.37855e-07	0.136978	0.0100494	Excitatory
Gnb2	6.4075e-07	-0.214463	0.010095	Excitatory
Gdi1	6.54717e-07	-0.192303	0.0103151	Excitatory
Dmxl1	6.61761e-07	-0.20218	0.010426	Excitatory
Cacna1b	6.62421e-07	-0.243927	0.0104364	Excitatory
Smarcc1	7.32482e-07	-0.228178	0.0115403	Excitatory
Agap2	7.42378e-07	-0.205601	0.0116962	Excitatory
Sptbn4	7.9831e-07	-0.141524	0.0125774	Excitatory
Dnm2	8.28724e-07	-0.250672	0.0130565	Excitatory
Ttc7b	8.70981e-07	-0.211375	0.0137223	Excitatory
Actr2	8.73329e-07	0.223585	0.0137593	Excitatory
Csnk2a2	8.75737e-07	-0.18292	0.0137972	Excitatory
Mast3	8.93308e-07	-0.217766	0.0140741	Excitatory
Cntln	9.01869e-07	-0.241029	0.014209	Excitatory
Rif1	9.19112e-07	-0.23803	0.0144806	Excitatory
Pcbp4	9.38957e-07	-0.2235	0.0147933	Excitatory
Mga	9.46531e-07	-0.209289	0.0149126	Excitatory
Herc3	9.76707e-07	0.1465	0.015388	Excitatory
Med13l	1.06091e-06	-0.236953	0.0167147	Excitatory
Pde1a	1.08939e-06	0.182846	0.0171633	Excitatory
Rbm25	1.09041e-06	0.332923	0.0171794	Excitatory
Pou3f3	1.13639e-06	0.102979	0.0179038	Excitatory
Srgap2	1.17177e-06	-0.211839	0.0184612	Excitatory
Pcgf5	1.1892e-06	0.200733	0.0187359	Excitatory
Dpysl2	1.19049e-06	0.191879	0.0187562	Excitatory
Arpp19	1.20298e-06	0.156156	0.0189529	Excitatory
Arglu1	1.2129e-06	0.233167	0.0191093	Excitatory
Ccdc30	1.22065e-06	-0.215214	0.0192313	Excitatory
Mbp	1.24225e-06	0.216597	0.0195716	Excitatory
Mettl17	1.24333e-06	-0.209568	0.0195886	Excitatory
Phf21a	1.30993e-06	-0.256901	0.0206379	Excitatory
Apba2	1.32795e-06	-0.252369	0.0209218	Excitatory
Mbd6	1.34266e-06	-0.210029	0.0211535	Excitatory
Mysm1	1.34982e-06	-0.236321	0.0212665	Excitatory
Apc	1.35453e-06	-0.19415	0.0213407	Excitatory
Tusc3	1.36352e-06	0.20256	0.0214823	Excitatory
Cntn4	1.37386e-06	0.1402	0.0216451	Excitatory
Cep290	1.39038e-06	-0.203723	0.0219054	Excitatory
Nsmf	1.41835e-06	-0.207716	0.0223461	Excitatory
Sdk2	1.42476e-06	-0.248335	0.0224471	Excitatory
Rnpepl1	1.44794e-06	-0.235789	0.0228124	Excitatory
Vps13a	1.51371e-06	-0.12218	0.0238485	Excitatory
5031439G07Rik	1.53419e-06	-0.219682	0.0241711	Excitatory
Mphosph8	1.70587e-06	-0.252457	0.0268759	Excitatory
Trio	1.72651e-06	-0.187382	0.0272012	Excitatory
Cacna2d3	1.79029e-06	0.183358	0.0282061	Excitatory
Kcnip4	1.7909e-06	0.183322	0.0282157	Excitatory
Bclaf1	1.80432e-06	-0.150492	0.0284271	Excitatory
Tecpr1	1.84472e-06	-0.211609	0.0290636	Excitatory
Prnp	1.86128e-06	0.208398	0.0293245	Excitatory
Trip11	1.93742e-06	-0.252371	0.0305241	Excitatory
Prpf4b	1.94031e-06	-0.145525	0.0305697	Excitatory
Fam49b	2.0055e-06	0.198287	0.0315967	Excitatory
Kif5c	2.05647e-06	-0.225135	0.0323997	Excitatory
Riok1	2.09908e-06	-0.193883	0.0330711	Excitatory
Ablim1	2.10166e-06	-0.222273	0.0331116	Excitatory
Ehmt2	2.17253e-06	-0.277758	0.0342283	Excitatory
Arhgef7	2.18486e-06	-0.220527	0.0344225	Excitatory
Myo18a	2.21954e-06	0.136026	0.0349689	Excitatory
Mtif2	2.28882e-06	-0.227267	0.0360603	Excitatory
Pi4ka	2.30196e-06	-0.20715	0.0362674	Excitatory
Hecw1	2.37814e-06	0.135404	0.0374677	Excitatory
Mir99ahg	2.46464e-06	0.170594	0.0388304	Excitatory
Fgd4	2.50107e-06	-0.174901	0.0394043	Excitatory
Cd47	2.53222e-06	0.186149	0.0398951	Excitatory
Pex1	2.60439e-06	-0.207624	0.0410322	Excitatory
Edil3	2.60873e-06	0.214804	0.0411005	Excitatory
Med12l	2.66784e-06	-0.243126	0.0420318	Excitatory
Ints6l	2.83421e-06	-0.227172	0.044653	Excitatory
Cdc40	2.8938e-06	0.182346	0.0455918	Excitatory
Lhfpl4	2.90052e-06	-0.224164	0.0456976	Excitatory
Clk2	2.95082e-06	-0.227011	0.0464902	Excitatory
Ccdc34	3.04318e-06	-0.227051	0.0479453	Excitatory
Spred1	3.08036e-06	0.218542	0.048531	Excitatory
Icam5	3.1564e-06	-0.207674	0.0497291	Excitatory
AC149090.1	3.614e-36	-0.710086	5.69386e-32	Inhibitory
Meg3	1.43021e-35	-0.370577	2.25329e-31	Inhibitory
Ptgds	4.25588e-17	-1.35822	6.70515e-13	Inhibitory
Gfap	1.07987e-16	0.935076	1.70133e-12	Inhibitory
Gm42418	4.67169e-16	0.723422	7.36024e-12	Inhibitory
Trf	9.27599e-15	0.845504	1.46143e-10	Inhibitory
Cst3	7.05865e-13	0.867704	1.11209e-08	Inhibitory
Clu	7.34439e-13	0.864072	1.15711e-08	Inhibitory
Macf1	9.21098e-13	-0.533713	1.45119e-08	Inhibitory
Mycbp2	4.94032e-12	-0.462513	7.78348e-08	Inhibitory
Syne1	7.20194e-12	-0.518381	1.13467e-07	Inhibitory
Pnisr	8.0288e-12	-0.397125	1.26494e-07	Inhibitory
Ube3a	1.09015e-11	0.649662	1.71753e-07	Inhibitory
Plp1	1.76821e-11	0.605622	2.78582e-07	Inhibitory
Nme7	4.70185e-11	0.689348	7.40777e-07	Inhibitory
Tsix	2.03516e-10	0.7817	3.2064e-06	Inhibitory
Huwe1	2.29551e-10	-0.620339	3.61658e-06	Inhibitory
Herc2	2.60896e-10	-0.73135	4.11041e-06	Inhibitory
Gsdme	2.81846e-10	0.615633	4.44048e-06	Inhibitory
Gm26917	5.25978e-10	-0.298992	8.28679e-06	Inhibitory
Mef2c	6.17429e-10	0.655853	9.7276e-06	Inhibitory
Opcml	7.24234e-10	0.682907	1.14103e-05	Inhibitory
Lsamp	1.8161e-09	0.643662	2.86127e-05	Inhibitory
Shank1	3.30483e-09	-0.518739	5.20676e-05	Inhibitory
Apoe	6.34438e-09	0.676189	9.99557e-05	Inhibitory
Mt1	7.32938e-09	0.693478	0.000115474	Inhibitory
Cntn3	8.4098e-09	0.527471	0.000132496	Inhibitory
Ahi1	3.1308e-08	-0.375868	0.000493258	Inhibitory
Ubr4	4.21904e-08	-0.68053	0.000664709	Inhibitory
Gria1	4.41321e-08	-0.531849	0.000695301	Inhibitory
Ccdc88a	5.03025e-08	-0.56929	0.000792516	Inhibitory
Gm47283	5.34454e-08	-0.613802	0.000842032	Inhibitory
Trrap	5.42807e-08	-0.666175	0.000855192	Inhibitory
Sparcl1	6.56741e-08	0.527188	0.0010347	Inhibitory
Kmt2a	1.34757e-07	-0.43071	0.00212309	Inhibitory
Miat	1.83966e-07	-0.494879	0.00289839	Inhibitory
Mdn1	1.98999e-07	-0.61661	0.00313522	Inhibitory
Ckb	2.0421e-07	0.478097	0.00321732	Inhibitory
Cntn4	2.32304e-07	0.505439	0.00365994	Inhibitory
1700025G04Rik	3.11709e-07	0.455135	0.00491098	Inhibitory
Epb41l2	4.6917e-07	0.380341	0.00739177	Inhibitory
Rbm5	5.37203e-07	-0.474544	0.00846363	Inhibitory
Acsl3	5.63488e-07	0.627075	0.00887776	Inhibitory
Timp4	6.43879e-07	0.502087	0.0101443	Inhibitory
Gm19938	6.45374e-07	0.506506	0.0101679	Inhibitory
Dync1h1	6.89975e-07	-0.558289	0.0108706	Inhibitory
Prkcb	1.43904e-06	0.333716	0.0226721	Inhibitory
Me3	1.44873e-06	0.379548	0.0228247	Inhibitory
Grin2b	1.5505e-06	-0.388699	0.0244281	Inhibitory
Hnrnpm	1.69144e-06	0.367247	0.0266486	Inhibitory
Hap1	1.70037e-06	-0.670938	0.0267893	Inhibitory
Atrx	1.95863e-06	-0.462088	0.0308582	Inhibitory
Rps3a1	1.96788e-06	0.596089	0.0310039	Inhibitory
Mir124a-1hg	2.03051e-06	0.38635	0.0319907	Inhibitory
Cfl1	2.26801e-06	0.543675	0.0357324	Inhibitory
Cox7b	2.30852e-06	0.437576	0.0363708	Inhibitory
Pabpn1	2.59554e-06	-0.391678	0.0408927	Inhibitory
Thy1	2.61628e-06	0.515539	0.0412196	Inhibitory
Slc1a2	2.89396e-06	0.551839	0.0455943	Inhibitory
Bcat1	2.91353e-06	0.415413	0.0459027	Inhibitory
Gm42418	8.2368e-88	-0.211135	1.29771e-83	Astrocytes
Meg3	1.26519e-60	-0.779663	1.9933e-56	Astrocytes
Ptgds	5.44457e-39	-1.81202	8.57792e-35	Astrocytes
Clu	7.91988e-37	1.22201	1.24778e-32	Astrocytes
Gfap	3.35246e-35	1.28721	5.28179e-31	Astrocytes
Vegfa	9.31994e-26	-1.09312	1.46836e-21	Astrocytes
Gm26917	3.46625e-20	-0.733083	5.46108e-16	Astrocytes
Serpina3n	1.40837e-18	1.32316	2.21889e-14	Astrocytes
Cst3	7.33631e-18	0.721045	1.15584e-13	Astrocytes
Macf1	2.69627e-17	-0.556707	4.24797e-13	Astrocytes
Igfbp5	4.48575e-17	1.04068	7.06729e-13	Astrocytes
Pde10a	6.20223e-16	-1.23392	9.77161e-12	Astrocytes
Atp1a2	1.07563e-15	-0.394	1.69466e-11	Astrocytes
Tmem47	2.53245e-15	0.882717	3.98987e-11	Astrocytes
Utp14b	9.01327e-15	-0.801969	1.42004e-10	Astrocytes
Prdx6	1.30102e-14	0.735559	2.04976e-10	Astrocytes
Rsrp1	4.65646e-14	0.486358	7.33625e-10	Astrocytes
Tsix	1.03959e-13	0.733237	1.63788e-09	Astrocytes
Plp1	1.55374e-13	0.841248	2.44792e-09	Astrocytes
Gpam	7.57723e-13	0.84016	1.19379e-08	Astrocytes
Neat1	1.80185e-11	0.641735	2.83881e-07	Astrocytes
Malat1	4.62133e-11	0.144831	7.28091e-07	Astrocytes
Bcan	5.89367e-11	-0.507583	9.28547e-07	Astrocytes
AC149090.1	1.11036e-10	-0.39387	1.74937e-06	Astrocytes
Aqp4	1.35918e-10	0.648632	2.14139e-06	Astrocytes
Snhg11	2.26993e-10	-0.239046	3.57627e-06	Astrocytes
Tagln3	3.6062e-10	0.69995	5.68157e-06	Astrocytes
Plce1	4.74768e-10	0.798116	7.47997e-06	Astrocytes
Syne1	6.10295e-10	-0.522173	9.61519e-06	Astrocytes
9330159F19Rik	9.43719e-10	-0.712729	1.48683e-05	Astrocytes
Mt1	1.82726e-09	0.644087	2.87885e-05	Astrocytes
Vim	2.90669e-09	0.821747	4.57949e-05	Astrocytes
Nrgn	3.06481e-09	0.619222	4.82861e-05	Astrocytes
Sox9	3.39109e-09	0.681523	5.34267e-05	Astrocytes
Fxyd1	4.04755e-09	0.838395	6.37692e-05	Astrocytes
Trf	5.21752e-09	0.780529	8.2202e-05	Astrocytes
Slc1a2	5.58057e-09	0.371718	8.79219e-05	Astrocytes
Gm31356	1.1885e-08	0.649685	0.000187248	Astrocytes
Gm3764	1.79719e-08	-0.363719	0.000283148	Astrocytes
Gria2	2.39994e-08	-0.282936	0.00037811	Astrocytes
Ttyh1	2.41081e-08	-0.423383	0.000379823	Astrocytes
Mef2c	3.61954e-08	0.569018	0.000570259	Astrocytes
Calm1	3.85736e-08	0.473438	0.000607727	Astrocytes
Osmr	4.1296e-08	0.736388	0.000650619	Astrocytes
Etnppl	4.2345e-08	-0.855041	0.000667146	Astrocytes
Phyhipl	5.32277e-08	0.618287	0.000838602	Astrocytes
Adgrl1	6.26981e-08	-0.600648	0.000987809	Astrocytes
Dbndd2	6.79e-08	0.637682	0.00106976	Astrocytes
Stmn1	1.06899e-07	0.531872	0.0016842	Astrocytes
Ggta1	1.15612e-07	0.554842	0.00182147	Astrocytes
Sbno2	1.17629e-07	0.877861	0.00185324	Astrocytes
Rian	1.45725e-07	-0.3874	0.0022959	Astrocytes
Kcnn2	1.49874e-07	-0.676921	0.00236126	Astrocytes
Arhgap5	1.6756e-07	0.473755	0.00263991	Astrocytes
Apoe	2.01018e-07	0.223625	0.00316703	Astrocytes
Add3	2.22134e-07	0.647256	0.00349972	Astrocytes
4632427E13Rik	2.29577e-07	0.539314	0.00361699	Astrocytes
Pnisr	2.69303e-07	-0.29618	0.00424286	Astrocytes
Ahnak	2.80379e-07	0.614911	0.00441737	Astrocytes
Cacna1e	3.67476e-07	-0.726071	0.00578958	Astrocytes
Atp1b2	4.66612e-07	0.539571	0.00735147	Astrocytes
Slc1a3	4.84769e-07	0.366858	0.00763754	Astrocytes
Grin2b	6.13764e-07	-0.554773	0.00966985	Astrocytes
Nebl	7.94313e-07	0.500823	0.0125144	Astrocytes
C4b	9.35504e-07	0.35053	0.0147389	Astrocytes
Kcnq1ot1	1.29669e-06	-0.237272	0.0204294	Astrocytes
Cd9	1.45899e-06	0.607699	0.0229864	Astrocytes
Appl2	1.58837e-06	-0.401137	0.0250248	Astrocytes
Htra1	1.9036e-06	-0.515591	0.0299912	Astrocytes
Dkk3	2.06611e-06	0.5685	0.0325516	Astrocytes
Lrp1	2.1799e-06	-0.495494	0.0343444	Astrocytes
Ddx5	2.20686e-06	-0.272546	0.0347691	Astrocytes
Thy1	2.37718e-06	0.528772	0.0374525	Astrocytes
Sparcl1	2.42704e-06	0.337793	0.038238	Astrocytes
Phactr3	2.64483e-06	-0.541662	0.0416693	Astrocytes
Cdr1os	3.05816e-06	-0.42632	0.0481813	Astrocytes
Gm42418	1.63229e-71	-0.452754	2.57167e-67	Oligodendrocytes
Meg3	1.24283e-49	-0.970169	1.95807e-45	Oligodendrocytes
Trf	3.04876e-27	1.28703	4.80333e-23	Oligodendrocytes
Neat1	1.62293e-25	0.775564	2.55693e-21	Oligodendrocytes
Ptgds	6.5283e-19	-1.17071	1.02853e-14	Oligodendrocytes
Sgk1	8.1519e-17	-1.44326	1.28433e-12	Oligodendrocytes
Gfap	1.62053e-15	1.62067	2.55314e-11	Oligodendrocytes
Qk	1.78616e-13	0.550019	2.81409e-09	Oligodendrocytes
C4b	2.3269e-13	0.697653	3.66603e-09	Oligodendrocytes
Gatm	5.90455e-12	0.76088	9.30263e-08	Oligodendrocytes
Gm26917	2.25021e-11	-0.640276	3.5452e-07	Oligodendrocytes
Apod	2.96374e-11	1.19807	4.66937e-07	Oligodendrocytes
Clu	5.26559e-11	1.14747	8.29594e-07	Oligodendrocytes
Kcna1	8.31268e-11	0.83822	1.30966e-06	Oligodendrocytes
AC149090.1	1.91608e-10	-0.695969	3.01879e-06	Oligodendrocytes
Plp1	2.61279e-10	0.40402	4.11645e-06	Oligodendrocytes
Serpina3n	2.74723e-10	1.33971	4.32826e-06	Oligodendrocytes
Cst3	3.1242e-09	0.904147	4.92218e-05	Oligodendrocytes
Rtn4	5.19453e-08	0.677117	0.000818399	Oligodendrocytes
Calm1	5.19747e-08	0.609394	0.000818861	Oligodendrocytes
Cdr1os	7.14321e-08	-0.594226	0.00112541	Oligodendrocytes
Rian	9.78287e-08	-0.551089	0.00154129	Oligodendrocytes
Cacna1e	1.73551e-07	-0.741399	0.00273429	Oligodendrocytes
Chka	1.76284e-07	-0.723202	0.00277736	Oligodendrocytes
Cldn11	2.24104e-07	0.865366	0.00353075	Oligodendrocytes
Snhg11	4.12254e-07	-0.294227	0.00649506	Oligodendrocytes
Malat1	5.4967e-07	0.11361	0.00866005	Oligodendrocytes
Mag	6.44478e-07	0.534117	0.0101538	Oligodendrocytes
Gria1	6.95695e-07	-0.854466	0.0109607	Oligodendrocytes
Syt7	7.09346e-07	-0.769441	0.0111757	Oligodendrocytes
Trank1	7.11405e-07	-0.805891	0.0112082	Oligodendrocytes
Negr1	8.73476e-07	-0.634098	0.0137616	Oligodendrocytes
Tmem88b	1.23125e-06	0.834249	0.0193983	Oligodendrocytes
Ahi1	1.34853e-06	-0.76281	0.0212461	Oligodendrocytes
Gabra2	1.6688e-06	-0.729653	0.026292	Oligodendrocytes
Mt1	1.85412e-06	0.992717	0.0292117	Oligodendrocytes
Scd2	2.58035e-06	0.572607	0.0406534	Oligodendrocytes
Arid5b	2.61352e-06	-0.787769	0.0411761	Oligodendrocytes
Clock	2.74848e-06	0.848919	0.0433022	Oligodendrocytes
Rpl37	2.96425e-06	0.879686	0.0467018	Oligodendrocytes
Nrgn	3.04123e-06	0.59268	0.0479146	Oligodendrocytes
Meg3	2.02783e-11	-0.969358	3.19485e-07	Microglia
Lilrb4a	1.40298e-06	2.10727	0.022104	Microglia
Meg3	4.05796e-10	-1.04939	6.39331e-06	Opc
Nrgn	1.59758e-07	1.40451	0.00251698	Meningeal Fibroblast
Gm42418	2.38092e-32	-0.573351	3.75113e-28	Endothelial
Ptgds	3.12707e-19	-2.11071	4.9267e-15	Endothelial
Meg3	2.78742e-17	-0.962403	4.39158e-13	Endothelial
Pdgfb	1.29375e-10	1.12232	2.0383e-06	Endothelial
Spock2	4.09764e-09	0.863331	6.45583e-05	Endothelial
Sparcl1	3.56185e-08	0.996773	0.00056117	Endothelial
Celf5	4.3209e-08	-1.32123	0.000680758	Endothelial
Slco1a4	2.06562e-07	0.70592	0.00325438	Endothelial
Tsc22d3	3.19305e-07	-1.17369	0.00503065	Endothelial
Chka	1.73791e-06	-0.877275	0.0273807	Endothelial
Cpne7	2.64755e-06	-0.978234	0.0417121	Endothelial
Cldn5	2.76177e-06	0.692806	0.0435117	Endothelial
Gm42418	7.45822e-13	-0.388811	1.17504e-08	Mural
Ptgds	9.70447e-07	-2.02842	0.0152894	Mural
